# Supplementary material for: Deciphering the role of lipid metabolism-related genes in Alzheimer’s disease: a machine learning approach integrating Traditional Chinese Medicine
Source: Front Endocrinol (Lausanne). 2024 Oct 23;15:1448119. doi: 10.3389/fendo.2024.1448119 (PMC11538058; doi:10.3389/fendo.2024.1448119)
Supplement: Supplementary file 1 [file Table1.xlsx]

## Sheet: Sheet1
Symbol
MOGAT2
SIN3B
CTSA
MED8
DGKD
WNT1
ACOX2
CYP2E1
STARD5
CYP2D6
GALC
MED31
CDK8
LPCAT3
PRKACB
AKR1C2
ABCA1
ANKRD1
PON1
VAC14
PTGS2
SYNJ1
OSBPL5
MBOAT1
PPARA
GC
PLIN1
MED1
MED28
BDH1
CPT2
PI4K2A
PTGR1
RXRB
ABHD5
CDS2
ABCC1
POMC
JMJD7-PLA2G4B
RAN
PPT2
AKR1B15
CYP8B1
RXRA
AKR1C1
SPTSSA
ARSE
DGKQ
HMGCS2
KLF4
MORC2
ARNTL
DGKE
INPP4A
FABP5
LIPE
FABP7
CHAT
PON3
LPIN2
ESYT1
PIK3R3
MBTPS1
VDR
GPCPD1
MED26
PCK1
ABCB4
CYP7B1
SLC27A3
RGL1
PEMT
PI4KA
FABP4
SUMO2
TGS1
DGKI
SGPP1
RAB4A
CYP39A1
MTF1
PLA2G4C
MTMR7
PLA2G4A
ACOX3
PPM1L
TMEM86B
AKR1D1
PLD6
DHCR7
PLA2G10
GGT5
CYP11A1
GRHL1
ALDH3A2
PLA1A
CYP1A2
INPP5E
LCAT
NFYB
LPCAT4
SLC2A4
ANGPTL4
FABP3
MVK
EPHX2
OSBPL2
MECR
CHKB
PLA2G4F
FAR1
SPHK2
CYP4F8
TBL1X
ORMDL1
CEPT1
PLA2G2F
AACS
HSD11B2
LPCAT2
PRKD1
CSNK2A1
DPEP3
PIK3CA
CGA
CROT
UGCG
GDE1
PSAP
SLC22A5
PCTP
ACLY
GLTP
STAR
CYP3A4
CLOCK
PLD3
EP300
CDK4
PIP4K2C
CYP2U1
SLCO1B3
TNFAIP8L3
SEC24B
MED16
FAR2
ORMDL2
ACAT1
GPAM
MTMR12
DHRS7B
CSNK2B
INSIG1
CUBN
FAAH
GPX2
TNFAIP8
PLA2G3
CDS1
PIK3C3
PLA2G1B
HSD17B8
FITM2
SPTLC3
PRKACG
BCHE
SGPP2
SP1
AKR1C4
PGS1
CYP11B2
SPTSSB
BAAT
PITPNM2
ETNK1
STARD4
TBXAS1
ELOVL3
HADH
PIP5K1A
FDX1
DGKZ
B4GALNT1
PCCA
PPP1CA
ARSG
PLD4
ARF1
ACACB
GPX1
GGT1
LPL
HDAC3
ORMDL3
PCCB
ACSL5
NR1H2
PPARD
CYP4F3
SLC44A4
MED21
GNPAT
OCRL
CYP51A1
PLEKHA3
DDHD1
ACADM
PIK3R2
EGR2
AGPAT5
PPARGC1A
PLEKHA6
PLA2G2C
DHCR24
SACM1L
ZNF467
MED13L
PNPLA2
PRKD3
PRKAB2
CYP2C9
SLCO1B1
ACSF2
INPP5J
TPTE
PIK3C2B
GSTM4
THEM4
MGLL
PTGIS
ACSS3
ACOT13
PCYT1B
SPTLC2
IDI2
DBI
MED29
SYNJ2
CHKA
GK2
HEXA
CDK19
ALOX15
OSBPL7
ACOT7
ARNT2
SLC44A1
CREBBP
PHOSPHO1
INPP5F
DGKA
TPTE2
MBTPS2
PPP1CB
CYP19A1
PIAS4
OSBPL1A
ADPRM
FAAH2
PIK3CG
MOGAT1
ARSH
ARF3
PIK3C2A
DGKG
PTGES
CPNE6
ACP6
SLC10A1
OXCT1
CERS3
SLC27A1
MED14
PLD1
MED4
FABP6
UGT8
CYP1A1
EBP
DGKH
PRKACA
LYPLA2
PPARG
NRF1
MED19
ALOX15B
INSIG2
DECR1
GPAT2
AMACR
ACBD6
NFKB1
CERS6
FHL2
GBA2
AWAT2
DEGS2
HILPDA
DECR2
PNPLA5
ACSL1
MTMR6
PTDSS1
FITM1
DPEP1
HSD17B2
APOA5
SREBF1
CERK
ACOT1
PEX11A
GPS2
TRIB3
TGFB1
ELOVL1
ARSI
PRKD2
NDUFAB1
ESYT3
NR2F2
ACAD11
ACOT11
AGK
MED25
RORA
MED17
TM7SF2
VAPB
ABCD1
CSNK2A2
CRLS1
ACSL4
SUMF2
SCAP
SCP2
CPNE7
MBOAT7
CPTP
ECHS1
ENPP6
PIK3R4
ACOXL
MED10
MVD
PLA2G2D
OSBPL3
MSMO1
PCYT2
ACOT2
ACSM3
MTMR3
SLC25A1
BMX
NEU2
CYP4F22
CD36
FABP2
HSD17B3
MTM1
SMARCD3
GPD1
GDPD5
ACSBG1
ARSA
NR1D1
KLF5
CYP2R1
INPP5D
PTGS1
NUDT19
PLA2G4D
ADIRF
ABCC3
LIPH
HSD11B1
CYP24A1
SGPL1
ACADS
PIK3CD
THEM5
LPIN1
FIG4
STARD3
ALB
AGPAT3
PNPLA4
SPTLC1
MED27
PLA2G5
MED13
MTMR8
NCOA6
RELA
DDHD2
PNPLA8
CYP17A1
NEU1
MED15
CPT1B
MLYCD
HMGCS1
ACER3
MTMR1
ARSB
CERS5
CH25H
ZNF638
HPGDS
ACSM6
LEP
FABP9
PLA2G4B
GGPS1
CYP11B1
SLC10A2
SLC27A5
SLC25A17
PI4K2B
ENPP7
APOA2
PLA2R1
ESYT2
EBF1
GDPD1
OSBPL9
STS
CYP27B1
CERS1
TECR
APOA1
SQLE
ACBD4
EHHADH
GLB1L
LPIN3
CYP2C19
AGPAT4
PTDSS2
MED11
PLA2G2A
ECI2
PLBD1
NFYC
DPEP2
SLCO1A2
FABP12
LTC4S
PLA2G12A
CYP1B1
MBOAT2
PLIN3
ACOT6
PLEKHA8
GDPD3
PIP5K1C
OXCT2
SRD5A1
PISD
MTMR4
HSD17B11
SUMF1
PIK3R6
MFSD2A
NR1H4
SRD5A3
ETNK2
OSBP
SULT2A1
RAB5A
SEC24D
ALOXE3
ACSL6
CYP4B1
PLA2G2E
HSD17B4
THRSP
PTPMT1
ACBD5
AGPAT1
ALOX5AP
HMGCL
TIAM2
CCND3
SLC44A2
INPP4B
MOGAT3
NPAS2
LPCAT1
SCD
INPP5K
MED22
ACBD7
DGKB
ACAD10
AGPS
TECRL
STARD3NL
ADIPOQ
CARM1
PPT1
SEC24C
FDXR
PPARGC1B
MED7
TAZ
B3GALNT1
MTMR2
TNF
AGT
SLC27A2
ACACA
LRP2
ARNT
ACSBG2
HSD17B7
THRAP3
PITPNB
ALDH3B1
HELZ2
CPNE1
PTEN
LYPLA1
MED23
TNFAIP8L2
SMPD3
SEC24A
HSD17B12
PLD2
PRKAG2
MID1IP1
FABP1
AHR
ETNPPL
GPX4
CYP27A1
STARD6
PLA2G12B
KDSR
CYP4F11
CERS2
DGAT1
PLEKHA5
PIK3R1
PRKAA2
HMGCR
CERS4
ECI1
PLA2G4E
MED18
MTMR10
ACOT4
MMAA
SLC44A3
ME1
PIP4K2B
NEU3
HADHA
HSD3B1
ACADVL
ALDH3B2
SEC23A
GPD2
VAPA
ARSJ
HTD2
ALPI
LIPI
SLC25A20
DEGS1
PLEKHA2
PPP1CC
PIK3R5
PON2
FDFT1
PLB1
ALOX12B
CPT1A
PMVK
AKR1B1
PTGDS
MED12
CEBPB
SCD5
PNPLA6
MCAT
HEXB
GLA
NCOA2
ARV1
CAV1
NCOA3
ALOX5
PNPLA3
SAR1B
GPD1L
HMGCLL1
CBR1
WNT10B
CYP7A1
ACSL3
ELOVL4
DGAT2
HADHB
OSBPL8
MED6
PITPNM3
HSD3B2
MED30
ACER1
HSD17B14
TNFAIP8L1
HSD17B1
CEBPA
ARSD
ABCB11
ASAH2
FAM120B
SPHK1
MAPKAPK2
PTGES3
UBE2I
PIP5K1B
ACADL
ABHD3
IDI1
MTMR9
CYP46A1
LCLAT1
PTPN13
LPGAT1
MED20
LBR
PNPLA7
SMPD4
OLAH
SGMS1
SIN3A
PIKFYVE
RAB14
CHPT1
PIK3CB
OSBPL6
SBF2
MED9
CSNK1G2
CIDEA
CYP2C8
PHYH
PTGR2
CHD9
GM2A
FADS2
CYP2J2
NR1H3
HSD17B13
FA2H
CBR4
PLIN2
ELOVL7
MTMR14
ELOVL2
SMPD2
STARD7
TBL1XR1
LGMN
PIK3C2G
CPNE3
SMPD1
ALAS1
NEU4
ACSF3
ACAA2
ACOT12
ACAT2
ACAA1
PLEKHA4
ABHD4
PIP4K2A
FADS1
ALOX12
NCOA1
PLEKHA1
NFYA
AWAT1
SLC44A5
SBF1
GLIPR1
GK
LSS
TNFRSF21
HACL1
HSD3B7
HAO2
ACOT9
STARD10
RUFY1
CYP4A11
BDH2
AKR1C3
CCNC
LHB
SC5D
SREBF2
GBA
ACOT8
ARSK
CIDEC
SRD5A2
TSPO
SAMD8
ELOVL5
CDIPT
SGMS2
PI4KB
ASAH1
DGAT2L6
AGMO
G0S2
FASN
ESRRA
AGPAT2
OSBPL10
PITPNM1
ACHE
ARSF
MED24
HPGD
KPNB1
PCYT1A
PTGES2
CRAT
GLB1
PECR
NSDHL
CYP21A2
NCOR1
ACOX1
TXNRD1
CYP4A22
UGT1A9
PLA2G6
CEBPD
INPPL1
PLA2G15
NCOR2
FDPS
MCEE
LTA4H
ACER2
ELOVL6
CYP4F2
