# Supplementary material for: Deciphering the role of lipid metabolism-related genes in Alzheimer’s disease: a machine learning approach integrating Traditional Chinese Medicine
Source: Front Endocrinol (Lausanne). 2024 Oct 23;15:1448119. doi: 10.3389/fendo.2024.1448119 (PMC11538058; doi:10.3389/fendo.2024.1448119)
Supplement: Supplementary file 2 [file Table2.xlsx]

## Sheet: Sheet1
ID	Description	setSize	enrichmentScore	NES	pvalue	p.adjust	qvalues	rank	leading_edge	core_enrichment
KEGG_CYTOKINE_CYTOKINE_RECEPTOR_INTERACTION	KEGG_CYTOKINE_CYTOKINE_RECEPTOR_INTERACTION	251	0.502223	2.14156	1e-10	9.2e-09	7.42105e-09	4263	tags=42%, list=20%, signal=34%	CXCL10/CCL2/TNFRSF12A/IL12B/PPBP/CD70/TNFRSF10C/IL18R1/CLCF1/TNFRSF13B/CCR1/IL13/EPO/IL18/TNFRSF1B/IFNA16/FAS/TNFSF8/IL6/IL1R1/LTB/CCR7/CSF3/VEGFC/IL10RA/IL7R/TNFRSF10A/AMHR2/TGFB1/CXCL11/LTBR/CCL11/IL22/TNFRSF10D/TNFRSF9/IL17B/CD40/IL2RA/TNFRSF11B/CCL14/OSMR/OSM/CTF1/IL17RB/IFNA8/CSF1R/CXCL6/CCL7/CCR4/FLT3/TNFRSF18/IL21R/IL21/CCL19/CXCR1/PRLR/HGF/IL15/CCL5/TNFSF14/TNFRSF8/FLT3LG/TSLP/INHBB/IL12A…
KEGG_OLFACTORY_TRANSDUCTION	KEGG_OLFACTORY_TRANSDUCTION	372	0.510077	2.27078	1e-10	9.2e-09	7.42105e-09	4587	tags=43%, list=21%, signal=35%	OR6B2/OR4K2/OR5D16/OR2K2/OR1J2/OR2A14/OR1Q1/OR4A16/OR2L13/OR1I1/OR8U8/CLCA1/OR6C70/OR2G2/OR2T33/OR12D3/OR6X1/OR1J1/OR52E6/OR2J3/OR52M1/OR4F4/OR10A7/OR11H6/OR9I1/OR4P4/OR5A2/OR10J5/OR5M3/OR2S2/OR2D2/OR7D2/OR4D9/OR56B4/OR8A1/OR7A5/OR52A1/OR10J1/OR10G8/OR9K2/OR5I1/OR11G2/OR1G1/OR5AR1/OR4A5/OR4C12/OR2C3/OR2AK2/OR5L2/OR56A4/OR5M9/OR51E1/OR1C1/OR7G2/OR9Q2/OR2T5/OR5H2/OR4K17/OR2L2/OR13D1/OR2T2/OR12D2/OR…
KEGG_COMPLEMENT_AND_COAGULATION_CASCADES	KEGG_COMPLEMENT_AND_COAGULATION_CASCADES	68	0.638836	2.25344	2.36898e-08	1.45298e-06	1.17202e-06	4144	tags=60%, list=19%, signal=49%	FGB/SERPINA5/FGG/C5AR1/CFI/F13B/SERPINE1/C6/THBD/C1QC/F11/MBL2/PLAUR/SERPINA1/BDKRB1/FGA/C1QA/C1QB/C1R/KLKB1/C8B/C4BPB/C2/SERPINF2/F3/CFD/C4BPA/F7/SERPING1/MASP1/CFB/F2R/TFPI/F10/C3/PLAU/C1S/KNG1/C4B/F13A1/VWF
KEGG_SYSTEMIC_LUPUS_ERYTHEMATOSUS	KEGG_SYSTEMIC_LUPUS_ERYTHEMATOSUS	54	0.650689	2.20126	1.69965e-07	7.8184e-06	6.30661e-06	4014	tags=57%, list=18%, signal=47%	HLA-DMB/C6/HLA-DQA2/CD86/C1QC/FCGR3A/HLA-DQA1/FCGR2C/HLA-DRB5/HLA-DRA/CD40/C1QA/FCGR2A/HLA-DMA/C1QB/C1R/HLA-DOA/C8B/HLA-DQB1/C2/HLA-DPB1/CTSG/TRIM21/ELANE/HLA-DPA1/IFNG/C3/C1S/HLA-DRB4/HLA-DRB1/C4B
KEGG_HEMATOPOIETIC_CELL_LINEAGE	KEGG_HEMATOPOIETIC_CELL_LINEAGE	86	0.536469	1.97159	4.44132e-06	0.000163441	0.000131837	5275	tags=52%, list=24%, signal=40%	MS4A1/CD3G/ITGB3/EPO/FCER2/IL6/IL1R1/CSF3/IL7R/CD1B/CD33/HLA-DRB5/HLA-DRA/IL2RA/CD37/CD1C/GP1BA/CSF1R/FLT3/CD1A/ITGA1/FLT3LG/CD1D/IL5RA/CD44/CD3D/CD2/TPO/CD7/ITGA5/CD14/CSF1/HLA-DRB4/HLA-DRB1/ITGA6/ITGA4/IL4R/GP9/CD55/CD5/CD19/ITGA2B/IL11/CSF2RA/CD3E
KEGG_GRAFT_VERSUS_HOST_DISEASE	KEGG_GRAFT_VERSUS_HOST_DISEASE	39	0.65072	2.07506	1.30575e-05	0.00040043	0.000323002	5669	tags=72%, list=26%, signal=53%	HLA-DMB/KIR2DL2/HLA-DQA2/CD86/FAS/IL6/HLA-DQA1/HLA-DRB5/HLA-DRA/HLA-DMA/KIR3DL1/HLA-DOA/HLA-DQB1/KLRD1/HLA-DPB1/HLA-DPA1/IFNG/GZMB/HLA-DRB4/KIR2DL5A/HLA-DRB1/HLA-F/HLA-E/CD28/HLA-C/PRF1/CD80/HLA-B
KEGG_LEISHMANIA_INFECTION	KEGG_LEISHMANIA_INFECTION	70	0.552679	1.97436	1.66169e-05	0.000428935	0.000345995	4001	tags=46%, list=18%, signal=37%	IL12B/HLA-DMB/HLA-DQA2/TLR2/TGFB1/FCGR3A/HLA-DQA1/FCGR2C/HLA-DRB5/HLA-DRA/IRAK4/FOS/FCGR2A/HLA-DMA/NCF1/MYD88/NCF4/CYBA/HLA-DOA/HLA-DQB1/ITGB2/IL12A/HLA-DPB1/NFKBIA/PTPN6/HLA-DPA1/IFNG/C3/HLA-DRB4/TGFB2/HLA-DRB1/ELK1
KEGG_INTESTINAL_IMMUNE_NETWORK_FOR_IGA_PRODUCTION	KEGG_INTESTINAL_IMMUNE_NETWORK_FOR_IGA_PRODUCTION	48	0.626427	2.07719	1.96863e-05	0.000428935	0.000345995	5245	tags=71%, list=24%, signal=54%	HLA-DMB/TNFRSF13B/HLA-DQA2/CD86/IL6/TGFB1/LTBR/HLA-DQA1/HLA-DRB5/HLA-DRA/CD40/HLA-DMA/IL15/HLA-DOA/HLA-DQB1/CXCR4/MAP3K14/HLA-DPB1/AICDA/IL15RA/CCL25/TNFSF13B/CXCL12/HLA-DPA1/ICOS/HLA-DRB4/CCL27/HLA-DRB1/TNFSF13/ITGA4/ITGB7/PIGR/CD28/IL10
KEGG_UBIQUITIN_MEDIATED_PROTEOLYSIS	KEGG_UBIQUITIN_MEDIATED_PROTEOLYSIS	130	-0.476418	-1.85594	2.09805e-05	0.000428935	0.000345995	4970	tags=38%, list=23%, signal=29%	PRPF19/UBE4B/UBE2W/MID1/ANAPC7/RBX1/UBE2Z/STUB1/SKP1/UBE2NL/UBE3C/NEDD4L/ANAPC1/CUL4B/ERCC8/UBE2K/UBE2O/SKP2/DDB1/UBE2Q1/UBE3B/CDC27/UBE3A/FBXO4/TRIP12/CUL2/UBE2QL1/UBE2B/TRIM32/DET1/TRIM37/MAP3K1/UBE2N/CUL3/CDC26/UBE2J1/BIRC6/HERC1/XIAP/CDC23/FBXW7/UBE2D2/KLHL13/UBE2Q2/RCHY1/ITCH/UBE2E2/CUL5/SAE1
KEGG_ALLOGRAFT_REJECTION	KEGG_ALLOGRAFT_REJECTION	37	0.65125	2.06539	2.4877e-05	0.000457737	0.000369227	5669	tags=73%, list=26%, signal=54%	IL12B/HLA-DMB/HLA-DQA2/CD86/FAS/HLA-DQA1/HLA-DRB5/HLA-DRA/CD40/HLA-DMA/HLA-DOA/HLA-DQB1/IL12A/HLA-DPB1/HLA-DPA1/IFNG/GZMB/HLA-DRB4/HLA-DRB1/HLA-F/HLA-E/CD28/IL10/HLA-C/PRF1/CD80/HLA-B
KEGG_AUTOIMMUNE_THYROID_DISEASE	KEGG_AUTOIMMUNE_THYROID_DISEASE	48	0.612818	2.03206	5.43689e-05	0.000803779	0.000648357	5669	tags=65%, list=26%, signal=48%	HLA-DMB/HLA-DQA2/IFNA16/CD86/FAS/HLA-DQA1/HLA-DRB5/HLA-DRA/CD40/CGA/HLA-DMA/IFNA8/HLA-DOA/HLA-DQB1/HLA-DPB1/TPO/HLA-DPA1/GZMB/CTLA4/HLA-DRB4/HLA-DRB1/HLA-F/IFNA21/HLA-E/TSHB/CD28/IL10/HLA-C/PRF1/CD80/HLA-B
KEGG_JAK_STAT_SIGNALING_PATHWAY	KEGG_JAK_STAT_SIGNALING_PATHWAY	147	0.431088	1.71184	5.6084e-05	0.000803779	0.000648357	5564	tags=38%, list=25%, signal=29%	CISH/IL12B/SOCS3/CLCF1/IL13/EPO/IFNA16/IL6/CSF3/IL10RA/IL7R/IL22/IL2RA/OSMR/OSM/CTF1/IFNA8/IL21R/IL21/STAT5B/PRLR/STAT5A/IL15/TSLP/IL12A/CSF2RB/IL5RA/PIK3R5/IL15RA/TPO/IL13RA1/PTPN6/SOCS1/IFNG/SPRY3/EP300/LIF/GH2/CNTF/TYK2/PIAS4/IL4R/IL26/IFNA21/STAT3/IL2RG/CRLF2/IL11/GH1/CSF2RA/IL10/IL22RA2/IL13RA2/IL20RA/AKT1/IL9R
KEGG_CELL_ADHESION_MOLECULES_CAMS	KEGG_CELL_ADHESION_MOLECULES_CAMS	130	0.452605	1.76784	5.67887e-05	0.000803779	0.000648357	5858	tags=46%, list=27%, signal=34%	SELE/HLA-DMB/HLA-DQA2/CLDN22/CD86/HLA-DQA1/HLA-DRB5/HLA-DRA/CD40/ICAM1/HLA-DMA/CD58/CLDN17/HLA-DOA/HLA-DQB1/ITGAL/ITGB2/SELP/SPN/PECAM1/CLDN1/PTPRC/HLA-DPB1/CLDN10/SIGLEC1/CD2/PDCD1LG2/HLA-DPA1/CLDN3/ICOS/ITGB8/ICAM2/CTLA4/CLDN7/HLA-DRB4/CLDN6/HLA-DRB1/ITGA6/MPZ/HLA-F/ITGA4/ESAM/NEGR1/SDC2/CNTNAP1/CLDN14/PDCD1/ITGB7/HLA-E/SELPLG/CD28/CLDN5/CLDN19/HLA-C/ITGAV/CD80/HLA-B/OCLN/CLDN4/CDH3
KEGG_ANTIGEN_PROCESSING_AND_PRESENTATION	KEGG_ANTIGEN_PROCESSING_AND_PRESENTATION	78	0.502995	1.82612	0.000262046	0.00344404	0.00277809	4098	tags=42%, list=19%, signal=34%	HLA-DMB/KIR2DL2/HLA-DQA2/IFNA16/IFI30/HLA-DQA1/HLA-DRB5/HSPA6/HLA-DRA/HLA-DMA/IFNA8/KIR2DS3/KIR3DL1/CD74/KIR3DL3/HLA-DOA/HLA-DQB1/KLRD1/HLA-DPB1/KLRC3/TAP1/PSME1/KIR2DL4/CTSS/CIITA/HLA-DPA1/PSME2/HLA-DRB4/B2M/KIR2DL5A/LTA/HLA-DRB1/HLA-F
KEGG_TOLL_LIKE_RECEPTOR_SIGNALING_PATHWAY	KEGG_TOLL_LIKE_RECEPTOR_SIGNALING_PATHWAY	96	0.458659	1.711	0.000703536	0.00863005	0.00696131	2959	tags=27%, list=14%, signal=24%	CXCL10/TLR7/IL12B/IKBKE/TLR8/IFNA16/CD86/IL6/TLR2/CXCL11/CD40/IRAK4/FOS/TLR3/IFNA8/MYD88/CCL5/MAP3K8/TLR1/IL12A/IRF7/PIK3R5/IRF5/TLR9/NFKBIA/CD14
KEGG_HUNTINGTONS_DISEASE	KEGG_HUNTINGTONS_DISEASE	158	-0.39204	-1.57802	0.00105853	0.0121731	0.00981923	6356	tags=45%, list=29%, signal=32%	COX7A2L/NDUFB2/CYC1/DCTN4/GNAQ/UQCR10/NDUFB8/UQCRQ/NDUFS5/SDHC/NDUFV2/SDHB/AP2B1/SDHD/AP2M1/COX7A2/POLR2J2/NDUFA4/AP2S1/NDUFB3/SLC25A5/POLR2B/VDAC2/RCOR1/GRM5/POLR2C/PLCB1/CLTA/NDUFV1/COX4I1/CLTC/COX6C/SOD1/TBPL1/UQCRC1/NDUFS1/UQCRB/NDUFA8/NDUFS2/TBP/NDUFA9/NDUFS3/VDAC3/SLC25A4/NDUFAB1/NDUFB5/VDAC1/NDUFA7/POLR2E/UQCRH/POLR2K/PLCB4/GRIN2B/CYCS/NDUFC2/NRF1/UQCRC2/NDUFA5/CLTB/ITPR1/UQCRFS1/CREBBP/TF…
KEGG_TYPE_I_DIABETES_MELLITUS	KEGG_TYPE_I_DIABETES_MELLITUS	43	0.545692	1.77214	0.00160153	0.0173342	0.0139824	5669	tags=63%, list=26%, signal=47%	IL12B/HLA-DMB/HLA-DQA2/CD86/FAS/HLA-DQA1/HLA-DRB5/HLA-DRA/HLA-DMA/HLA-DOA/HLA-DQB1/IL12A/HLA-DPB1/HLA-DPA1/IFNG/GZMB/HLA-DRB4/INS/LTA/HLA-DRB1/HLA-F/HLA-E/CD28/HLA-C/PRF1/CD80/HLA-B
KEGG_OXIDATIVE_PHOSPHORYLATION	KEGG_OXIDATIVE_PHOSPHORYLATION	99	-0.439466	-1.63994	0.0019271	0.0186669	0.0150574	6872	tags=61%, list=31%, signal=42%	NDUFC1/NDUFA2/SDHA/COX7C/NDUFA11/ATP6V1F/COX7A2L/NDUFB2/CYC1/UQCR10/NDUFB8/UQCRQ/NDUFS5/SDHC/NDUFV2/SDHB/SDHD/ATP6V1C2/ATP6V0C/COX7A2/NDUFA4/COX10/NDUFB3/PPA1/ATP6V0E2/NDUFV1/COX4I1/COX6C/UQCRC1/NDUFS1/UQCRB/NDUFA8/ATP6V1G1/COX15/NDUFS2/NDUFA9/NDUFS3/NDUFAB1/ATP6V1B1/NDUFB5/ATP6V1G2/NDUFA7/ATP6V0A1/ATP6AP1/ATP6V1H/COX11/UQCRH/ATP6V1E1/ATP6V0B/ATP6V1A/ATP6V1C1/NDUFC2/ATP12A/ATP6V1B2/UQCRC2/ATP6V1E…
KEGG_SPLICEOSOME	KEGG_SPLICEOSOME	122	-0.413207	-1.58977	0.00192756	0.0186669	0.0150574	8395	tags=56%, list=38%, signal=34%	ISY1/CWC15/HNRNPA1/SNW1/SF3B1/SF3B4/CHERP/PRPF8/TCERG1/SNRPB/SRSF3/SF3B5/SNRPC/EFTUD2/PPIE/DDX5/PCBP1/HNRNPC/CDC40/SRSF6/TRA2A/RBM8A/NCBP2/PRPF18/PLRG1/SF3B3/SNRNP27/SNRPF/SNRPA1/NCBP1/HNRNPA3/SNRPD3/SNRPE/SNRPD1/RBM25/SNRNP40/HSPA2/SNRNP200/HNRNPM/SNRPB2/DDX42/LSM4/SF3A3/PRPF19/TXNL4A/EIF4A3/SRSF10/DHX8/HNRNPK/ZMAT2/MAGOHB/DDX23/PPIH/WBP11/CRNKL1/PHF5A/SRSF7/BCAS2/SLU7/DDX46/LSM6/SRSF1/AQR/SRSF8…
KEGG_MATURITY_ONSET_DIABETES_OF_THE_YOUNG	KEGG_MATURITY_ONSET_DIABETES_OF_THE_YOUNG	25	0.625684	1.82598	0.00231274	0.0212772	0.0171629	5914	tags=68%, list=27%, signal=50%	HNF4A/NKX6-1/NKX2-2/HES1/HHEX/MNX1/PAX6/ONECUT1/HNF1B/FOXA3/INS/MAFA/GCK/IAPP/PKLR/HNF4G/BHLHA15
KEGG_LEUKOCYTE_TRANSENDOTHELIAL_MIGRATION	KEGG_LEUKOCYTE_TRANSENDOTHELIAL_MIGRATION	115	0.398767	1.52713	0.00304556	0.0255308	0.0205941	5409	tags=37%, list=25%, signal=28%	ITK/MMP2/MYL10/CLDN22/MYL2/VASP/PLCG2/ICAM1/NCF1/MSN/CLDN17/NCF4/NOX1/CYBA/ITGAL/ITGB2/CXCR4/VAV1/PECAM1/CLDN1/CLDN10/RAP1A/PIK3R5/SIPA1/RHOH/CXCL12/CLDN3/PXN/EZR/CLDN7/MYL12A/MYL9/CLDN6/ITGA4/ESAM/MYL7/CLDN14/NCF2/MYLPF/CLDN5/NOX3/CLDN19/GNAI2
KEGG_VIRAL_MYOCARDITIS	KEGG_VIRAL_MYOCARDITIS	70	0.459752	1.6424	0.0030526	0.0255308	0.0205941	2994	tags=31%, list=14%, signal=27%	HLA-DMB/HLA-DQA2/CD86/MYH7/MYH4/HLA-DQA1/HLA-DRB5/HLA-DRA/CD40/ICAM1/HLA-DMA/MYH2/SGCA/HLA-DOA/HLA-DQB1/ITGAL/ITGB2/MYH6/HLA-DPB1/MYH8/MYH3/HLA-DPA1
KEGG_RNA_DEGRADATION	KEGG_RNA_DEGRADATION	53	-0.503349	-1.71195	0.00339533	0.0271627	0.0219104	3642	tags=28%, list=17%, signal=24%	CNOT7/CNOT8/ENO2/DCP1B/WDR61/ZCCHC7/LSM6/PARN/EXOSC2/C1D/CNOT10/XRN1/DCP2/MPHOSPH6/DIS3
KEGG_NATURAL_KILLER_CELL_MEDIATED_CYTOTOXICITY	KEGG_NATURAL_KILLER_CELL_MEDIATED_CYTOTOXICITY	124	0.38827	1.5008	0.00428542	0.0308476	0.0248828	3321	tags=28%, list=15%, signal=24%	KIR2DL2/TNFRSF10C/NFATC4/IFNA16/FAS/TNFRSF10A/FCGR3A/PLCG2/TNFRSF10D/ICAM1/SYK/RAET1E/CD247/IFNA8/NFATC2/KIR2DS3/CD48/KIR3DL1/SH3BP2/ITGAL/ITGB2/MICB/VAV1/NCR2/MICA/KLRD1/KLRC3/PIK3R5/KIR2DL4/HCST/PTPN6/ICAM2/IFNG/SHC1/GZMB
KEGG_ASTHMA	KEGG_ASTHMA	30	0.57375	1.73665	0.00436848	0.0308476	0.0248828	2364	tags=47%, list=11%, signal=42%	HLA-DMB/IL13/HLA-DQA2/CCL11/HLA-DQA1/HLA-DRB5/HLA-DRA/CD40/RNASE3/HLA-DMA/MS4A2/HLA-DOA/HLA-DQB1/HLA-DPB1
KEGG_GLYCOSAMINOGLYCAN_BIOSYNTHESIS_HEPARAN_SULFATE	KEGG_GLYCOSAMINOGLYCAN_BIOSYNTHESIS_HEPARAN_SULFATE	26	-0.597933	-1.72307	0.00440556	0.0308476	0.0248828	3074	tags=35%, list=14%, signal=30%	HS3ST3B1/EXTL1/HS3ST1/GLCE/HS3ST2/EXTL2/HS6ST3/NDST3/HS3ST5
KEGG_CYTOSOLIC_DNA_SENSING_PATHWAY	KEGG_CYTOSOLIC_DNA_SENSING_PATHWAY	49	0.494534	1.64739	0.00452654	0.0308476	0.0248828	2487	tags=27%, list=11%, signal=24%	CXCL10/IKBKE/RIPK3/CASP1/IL18/IFNA16/IL6/ZBP1/IFNA8/CCL5/PYCARD/IRF7/AIM2
KEGG_ECM_RECEPTOR_INTERACTION	KEGG_ECM_RECEPTOR_INTERACTION	84	0.429479	1.57946	0.00555896	0.0365303	0.0294667	5783	tags=56%, list=26%, signal=41%	IBSP/ITGB3/COL3A1/COL6A2/COL6A3/COL4A2/GP1BA/COL4A6/LAMA1/ITGA1/COL4A1/CD44/CHAD/ITGB5/COL1A2/ITGA5/LAMC3/ITGB8/VTN/FN1/HSPG2/GP6/COL5A3/COL1A1/TNN/ITGA6/THBS3/VWF/ITGA11/LAMA5/COL2A1/ITGA4/GP9/LAMC2/ITGA7/SDC2/LAMC1/ITGB7/LAMB2/ITGA2B/COMP/SPP1/TNC/THBS1/ITGAV/THBS4/ITGB4
KEGG_PURINE_METABOLISM	KEGG_PURINE_METABOLISM	147	-0.371467	-1.48032	0.00610278	0.0383757	0.0309553	3555	tags=31%, list=16%, signal=26%	GMPR2/POLR2B/PNPT1/POLR2C/ADCY2/NME1/ADK/NUDT2/PDE4A/IMPDH1/PDE4D/ADCY1/PRPS1L1/ADCY8/POLE2/ENTPD4/AK5/POLR3K/POLR2E/POLR2K/RRM2B/PDE5A/POLD3/POLR1E/POLR3B/GMPS/POLR3D/GUCY1A2/NUDT9/NT5C1A/POLR3F/NME5/ENPP3/GUCY2D/HPRT1/NT5M/GDA/PDE6H/PDE8A/ADCY6/PRPS2/PDE10A/DCK/ENTPD3/RRM1
KEGG_GLYCOSYLPHOSPHATIDYLINOSITOL_GPI_ANCHOR_BIOSYNTHESIS	KEGG_GLYCOSYLPHOSPHATIDYLINOSITOL_GPI_ANCHOR_BIOSYNTHESIS	25	-0.597052	-1.69544	0.00625691	0.0383757	0.0309553	1171	tags=48%, list=5%, signal=45%	PIGX/PIGH/PIGS/PIGK/PIGN/PGAP1/PIGC/PIGB/PIGZ/PIGW/GPLD1/PIGM
KEGG_PYRIMIDINE_METABOLISM	KEGG_PYRIMIDINE_METABOLISM	93	-0.399705	-1.48583	0.0123567	0.0733429	0.0591611	3446	tags=22%, list=16%, signal=18%	DUT/POLE2/ENTPD4/POLR3K/POLR2E/POLR2K/RRM2B/TYMS/POLD3/POLR1E/POLR3B/POLR3D/NT5C1A/POLR3F/NME5/NT5M/DCK/ENTPD3/RRM1/TK2
KEGG_BASAL_TRANSCRIPTION_FACTORS	KEGG_BASAL_TRANSCRIPTION_FACTORS	33	-0.545501	-1.67665	0.0135013	0.0757859	0.0611317	4686	tags=48%, list=21%, signal=38%	GTF2A2/TAF13/GTF2H4/TBPL1/TBP/TAF9/GTF2F2/TAF11/GTF2H3/GTF2E2/TAF2/GTF2IRD1/TAF4B/TAF12/TAF7/TAF9B
KEGG_CITRATE_CYCLE_TCA_CYCLE	KEGG_CITRATE_CYCLE_TCA_CYCLE	30	-0.540415	-1.62442	0.013592	0.0757859	0.0611317	5896	tags=60%, list=27%, signal=44%	SDHC/SDHB/SDHD/IDH3A/FH/ACO1/MDH2/IDH3B/SUCLG1/PDHA1/CS/PDHB/OGDHL/SUCLA2/MDH1/DLAT/PCK1/DLD
KEGG_FOCAL_ADHESION	KEGG_FOCAL_ADHESION	197	0.328963	1.35328	0.0146852	0.0794727	0.0641056	5539	tags=37%, list=25%, signal=28%	IBSP/ITGB3/MYL10/COL3A1/VEGFC/PDGFD/PARVG/MYL2/VASP/BIRC3/COL6A2/COL6A3/COL4A2/COL4A6/LAMA1/PGF/HGF/ITGA1/MYLK3/FLNA/VAV1/EGFR/COL4A1/RAP1A/PIK3R5/CHAD/ITGB5/COL1A2/ITGA5/PDGFB/LAMC3/ITGB8/PXN/SHC1/VTN/ERBB2/FN1/MYL12A/COL5A3/COL1A1/CAV3/TNN/MYL9/PDGFRB/ITGA6/ELK1/PDGFRA/TLN1/THBS3/VWF/ITGA11/LAMA5/COL2A1/ITGA4/MYLK2/DOCK1/MYL7/LAMC2/ITGA7/LAMC1/CAPN2/CAV2/ITGB7/LAMB2/ITGA2B/MYLPF/COMP/SPP1/PAK4/…
KEGG_BASAL_CELL_CARCINOMA	KEGG_BASAL_CELL_CARCINOMA	55	0.437839	1.49248	0.0178749	0.0915443	0.0738429	5193	tags=49%, list=24%, signal=38%	WNT16/FZD7/WNT9A/WNT2/WNT11/GLI2/WNT4/TCF7L1/LEF1/GLI3/TCF7/TP53/TCF7L2/WNT10A/WNT8A/WNT6/SMO/WNT1/FZD2/SHH/WNT3/PTCH2/WNT7B/FZD9/DVL3/STK36/AXIN1
KEGG_NOD_LIKE_RECEPTOR_SIGNALING_PATHWAY	KEGG_NOD_LIKE_RECEPTOR_SIGNALING_PATHWAY	60	0.451084	1.56066	0.0179108	0.0915443	0.0738429	3088	tags=32%, list=14%, signal=27%	CCL2/NOD2/CASP1/IL18/IL6/NLRC4/CCL11/CARD9/BIRC3/CCL7/CARD6/CCL5/PYCARD/CXCL1/PYDC1/CASP5/MEFV/NFKBIA/CXCL2
KEGG_PARKINSONS_DISEASE	KEGG_PARKINSONS_DISEASE	98	-0.381561	-1.42149	0.0214783	0.106532	0.0859323	7152	tags=56%, list=33%, signal=38%	CASP9/NDUFA6/NDUFA10/NDUFC1/NDUFA2/SDHA/COX7C/UBE2G1/COX7A2L/NDUFB2/UBB/PINK1/CYC1/UQCR10/NDUFB8/HTRA2/UQCRQ/NDUFS5/SDHC/NDUFV2/SDHB/SDHD/COX7A2/NDUFA4/NDUFB3/SLC25A5/VDAC2/NDUFV1/COX4I1/COX6C/UQCRC1/NDUFS1/SNCA/UQCRB/NDUFA8/NDUFS2/NDUFA9/NDUFS3/VDAC3/SLC25A4/NDUFAB1/NDUFB5/VDAC1/NDUFA7/UQCRH/CYCS/NDUFC2/UQCRC2/NDUFA5/UQCRFS1/UCHL1/COX5A/APAF1/UBE2J1/PPID
KEGG_ALZHEIMERS_DISEASE	KEGG_ALZHEIMERS_DISEASE	143	-0.356412	-1.41249	0.0220011	0.106532	0.0859323	7326	tags=55%, list=34%, signal=36%	NDUFA3/EIF2AK3/PSEN1/CASP9/NDUFA6/NDUFA10/CAPN1/NDUFC1/NDUFA2/GAPDH/SDHA/GRIN1/COX7C/BAD/COX7A2L/NDUFB2/CYC1/GNAQ/CALM2/UQCR10/NDUFB8/UQCRQ/NDUFS5/SDHC/BACE1/FADD/NDUFV2/SDHB/SDHD/MAPT/PSEN2/COX7A2/NDUFA4/NDUFB3/CALM3/PLCB1/NDUFV1/CALML3/COX4I1/COX6C/BID/UQCRC1/APP/NDUFS1/SNCA/UQCRB/NDUFA8/NDUFS2/PPP3R2/NDUFA9/NDUFS3/APBB1/CDK5R1/NDUFAB1/CDK5/NDUFB5/NDUFA7/TNF/UQCRH/CALM1/PPP3CB/ATP2A2/PLCB4/GRIN…
KEGG_CHEMOKINE_SIGNALING_PATHWAY	KEGG_CHEMOKINE_SIGNALING_PATHWAY	182	0.316265	1.28736	0.0320127	0.151034	0.12183	4480	tags=27%, list=21%, signal=22%	CXCL10/ITK/CCL2/PPBP/CCR1/CCR7/CXCL11/DOCK2/CCL11/LYN/CCL14/GNGT2/HCK/CXCL6/CCL7/CCR4/NCF1/GNG12/CCL19/CXCR1/STAT5B/CCL5/GNG5/CXCR4/VAV1/CXCL1/CXCL16/RAP1A/PIK3R5/CCL15/CCL25/CXCL12/NFKBIA/PLCB3/CXCL2/PXN/SHC1/GNG8/CCL21/CCL27/GRK1/CCL20/CCR6/GNG11/CXCR2/PARD3/ADCY4/CCR5/PRKACG/WAS
KEGG_RNA_POLYMERASE	KEGG_RNA_POLYMERASE	27	-0.537388	-1.5588	0.0358385	0.164857	0.13298	6450	tags=44%, list=30%, signal=31%	POLR1A/POLR3G/POLR2J2/POLR2B/POLR2C/POLR3K/POLR2E/POLR2K/POLR1E/POLR3B/POLR3D/POLR3F
KEGG_LINOLEIC_ACID_METABOLISM	KEGG_LINOLEIC_ACID_METABOLISM	28	0.523017	1.55734	0.0371265	0.166616	0.134399	3636	tags=36%, list=17%, signal=30%	PLA2G3/PLA2G2A/PLA2G2E/PLA2G1B/CYP3A4/ALOX15/PLA2G2D/PLA2G4E/PLA2G10/CYP3A7
KEGG_LONG_TERM_POTENTIATION	KEGG_LONG_TERM_POTENTIATION	69	-0.397685	-1.42157	0.0403082	0.173978	0.140337	5192	tags=42%, list=24%, signal=32%	CAMK2G/CAMK2B/CALM3/GRM5/PLCB1/CALML3/GRM1/PPP3R2/ADCY1/PRKACB/ADCY8/PRKCB/GRIA2/RPS6KA6/CALM1/PPP3CB/PPP1R12A/PLCB4/MAP2K1/GRIN2B/PPP3CA/KRAS/GRIN2A/PPP3R1/PPP3CC/PPP1CB/CHP2/ITPR1/CREBBP
KEGG_STEROID_BIOSYNTHESIS	KEGG_STEROID_BIOSYNTHESIS	15	-0.61432	-1.546	0.0406579	0.173978	0.140337	1363	tags=47%, list=6%, signal=44%	LSS/CYP51A1/CYP27B1/SOAT1/SQLE/NSDHL/DHCR24
KEGG_CYTOKINE_CYTOKINE_RECEPTOR_INTERACTION	KEGG_CYTOKINE_CYTOKINE_RECEPTOR_INTERACTION	251	-0.503294	-2.06779	1e-10	1.84e-08	1.51579e-08	3385	tags=41%, list=16%, signal=35%	TNFSF15/CCR5/IFNA21/IL11RA/PDGFRB/CSF2RB/TNFRSF25/IL17RA/CCL19/LIF/IL7/IL9/IL2RG/CCR6/CCL17/PLEKHO2/TNFRSF10B/GH2/IL2RA/TNFRSF9/IL10RB/TNFRSF14/IL10/IL18/KDR/EPO/TNFRSF11B/TNFSF10/CCR1/IL24/IL21R/TGFB3/CD40/EDA/TNFRSF8/OSM/CCL13/IL26/IL23A/FLT1/TNFSF13B/IL15RA/TNFSF13/CCL5/CXCL1/TNFSF11/CNTF/IFNA6/TGFB1/AMHR2/INHBA/INHBB/IL6R/TNFSF14/CCL20/VEGFA/CXCR4/FAS/TGFBR2/IL22RA2/IL17B/IL20RA/LTBR/IL15/IL1…
KEGG_COMPLEMENT_AND_COAGULATION_CASCADES	KEGG_COMPLEMENT_AND_COAGULATION_CASCADES	68	-0.643312	-2.23834	1.11484e-07	1.02566e-05	8.44935e-06	3921	tags=50%, list=18%, signal=41%	F10/C1QA/C4B/CFH/SERPINA1/PLG/PROC/SERPIND1/F11/F13A1/VWF/C2/SERPINF2/MASP1/C1QC/SERPING1/F3/CR1/C1R/C4BPB/F2/THBD/PLAU/C1S/C7/KLKB1/MBL2/PLAUR/TFPI/CFI/C5AR1/CFB/SERPINE1/SERPINA5
KEGG_OLFACTORY_TRANSDUCTION	KEGG_OLFACTORY_TRANSDUCTION	372	-0.394214	-1.68386	4.21685e-07	2.58634e-05	2.13062e-05	3451	tags=28%, list=16%, signal=24%	OR1E1/OR6C65/OR2Y1/OR8H2/PRKX/OR5AS1/OR5D16/OR51V1/OR51S1/OR5H6/OR10G4/OR2V2/OR12D2/OR9Q1/OR10J1/OR6V1/OR51D1/OR1L4/OR52N4/OR5K1/OR7D4/OR1L8/OR2T5/CLCA4/OR5D18/OR2F1/OR6X1/OR5D14/OR2T6/OR5AR1/OR56A1/OR9A2/OR52K1/OR7A17/OR10H4/OR10V1/OR4N4/OR2A7/OR2A5/OR5M10/OR51T1/OR6T1/OR2A25/OR51I1/OR8H3/OR8U1/OR2T4/OR4A5/OR6A2/OR2T27/OR2B11/OR52W1/OR4D1/OR52E4/OR1L1/OR1B1/OR2D3/OR2T33/OR1G1/OR51M1/OR1N2/OR7C1/…
KEGG_ALLOGRAFT_REJECTION	KEGG_ALLOGRAFT_REJECTION	37	-0.694312	-2.13723	8.64972e-06	0.000361853	0.000298094	4080	tags=59%, list=19%, signal=48%	HLA-DPB1/HLA-DQB1/HLA-DRB1/HLA-DOA/HLA-E/IL10/CD80/CD40/HLA-DRB4/HLA-G/PRF1/HLA-C/FAS/HLA-F/HLA-B/HLA-DQA1/IL12A/TNF/IL5/CD86/HLA-DQA2/HLA-DMB
KEGG_CELL_ADHESION_MOLECULES_CAMS	KEGG_CELL_ADHESION_MOLECULES_CAMS	130	-0.482382	-1.82669	1.09848e-05	0.000361853	0.000298094	4804	tags=38%, list=22%, signal=30%	HLA-DMA/SELP/SDC4/ITGB7/HLA-DPB1/CLDN9/CLDN15/CLDN19/SDC2/HLA-DQB1/ITGA6/HLA-DRB1/MPZ/ITGB2/HLA-DOA/CTLA4/CD34/CD8B/CD99/HLA-E/CD276/CD80/ITGAL/ICAM2/CLDN11/CLDN17/CD40/CLDN2/HLA-DRB4/HLA-G/PTPRC/CLDN5/HLA-C/CLDN3/PECAM1/VCAM1/PTPRF/HLA-F/HLA-B/HLA-DQA1/F11R/ICAM1/OCLN/CD86/HLA-DQA2/PDCD1LG2/SELE/HLA-DMB/CLDN23/SIGLEC1
KEGG_GRAFT_VERSUS_HOST_DISEASE	KEGG_GRAFT_VERSUS_HOST_DISEASE	39	-0.67579	-2.09598	1.17996e-05	0.000361853	0.000298094	4080	tags=59%, list=19%, signal=48%	HLA-DPB1/HLA-DQB1/HLA-DRB1/HLA-DOA/KIR3DL1/HLA-E/CD80/HLA-DRB4/HLA-G/KLRD1/PRF1/KIR2DL5A/HLA-C/FAS/HLA-F/HLA-B/HLA-DQA1/IL6/IL1B/TNF/CD86/HLA-DQA2/HLA-DMB
KEGG_INTESTINAL_IMMUNE_NETWORK_FOR_IGA_PRODUCTION	KEGG_INTESTINAL_IMMUNE_NETWORK_FOR_IGA_PRODUCTION	48	-0.620796	-2.02276	1.90136e-05	0.000499787	0.000411724	4972	tags=54%, list=23%, signal=42%	ICOSLG/HLA-DMA/ITGB7/HLA-DPB1/HLA-DQB1/HLA-DRB1/HLA-DOA/IL10/CD80/CD40/HLA-DRB4/TNFSF13B/IL15RA/TNFSF13/TGFB1/CXCR4/LTBR/IL15/HLA-DQA1/IL6/TNFRSF13B/CCL25/IL5/CD86/HLA-DQA2/HLA-DMB
KEGG_JAK_STAT_SIGNALING_PATHWAY	KEGG_JAK_STAT_SIGNALING_PATHWAY	147	-0.429788	-1.65692	0.000206982	0.00476059	0.00392177	4233	tags=35%, list=19%, signal=29%	IL19/PIAS4/IFNA21/IL11RA/CSF2RB/LIF/PTPN6/JAK3/IL7/CCND1/MYC/STAT2/IL9/STAT3/IL2RG/GH2/PIK3R5/IL2RA/IL10RB/IL10/TYK2/PIM1/EPO/IL24/IL21R/STAT1/OSM/IL26/IL23A/IL15RA/CNTF/IFNA6/IL6R/IRF9/IL22RA2/IL20RA/IL15/IL10RA/OSMR/IL21/IL6/IL12A/IFNE/IL4R/STAT5A/IL5/IL7R/CSF3/IFNA7/CISH/CLCF1/SOCS3
KEGG_AUTOIMMUNE_THYROID_DISEASE	KEGG_AUTOIMMUNE_THYROID_DISEASE	48	-0.562178	-1.83176	0.000349326	0.00714178	0.00588339	4442	tags=52%, list=20%, signal=42%	HLA-DPB1/TSHB/HLA-DQB1/IFNA21/HLA-DRB1/HLA-DOA/CTLA4/HLA-E/IL10/CD80/CD40/HLA-DRB4/HLA-G/PRF1/IFNA6/HLA-C/FAS/HLA-F/HLA-B/HLA-DQA1/IL5/CD86/HLA-DQA2/IFNA7/HLA-DMB
KEGG_HEMATOPOIETIC_CELL_LINEAGE	KEGG_HEMATOPOIETIC_CELL_LINEAGE	86	-0.496548	-1.7855	0.00042662	0.00783924	0.00645795	4675	tags=44%, list=21%, signal=35%	CD1B/CD9/CSF1/CD3D/CD38/DNTT/CD19/IL11RA/ITGA6/CD7/HLA-DRB1/IL7/CD34/GP9/CD8B/IL2RA/CD1A/CD44/EPO/ITGA5/HLA-DRB4/IL6R/CR1/ITGB3/IL6/CD37/CD3G/IL1B/TNF/CD1D/ITGA1/FCER2/IL1R1/FLT3LG/IL4R/IL5/IL7R/CSF3
KEGG_SYSTEMIC_LUPUS_ERYTHEMATOSUS	KEGG_SYSTEMIC_LUPUS_ERYTHEMATOSUS	54	-0.56967	-1.89293	0.00046865	0.00783924	0.00645795	6048	tags=56%, list=28%, signal=40%	HLA-DPA1/FCGR2A/HLA-DRA/CTSG/C1QB/C5/HLA-DMA/HLA-DPB1/FCGR2C/HLA-DQB1/C1QA/C4B/HLA-DRB1/HLA-DOA/IL10/CD80/C2/CD40/HLA-DRB4/C1QC/FCGR3A/C1R/C1S/C7/HLA-DQA1/TRIM21/TNF/CD86/HLA-DQA2/HLA-DMB
KEGG_NOD_LIKE_RECEPTOR_SIGNALING_PATHWAY	KEGG_NOD_LIKE_RECEPTOR_SIGNALING_PATHWAY	60	-0.53439	-1.81687	0.000560413	0.00808578	0.00666106	2966	tags=37%, list=14%, signal=32%	PYDC1/IL18/TRIP6/CASP5/CCL13/CCL5/CXCL1/CASP8/CARD9/CASP1/IL6/CARD6/NLRC4/IL1B/TNF/CARD8/CCL7/BIRC3/NOD1/CCL2/NOD2/TNFAIP3
KEGG_LEISHMANIA_INFECTION	KEGG_LEISHMANIA_INFECTION	70	-0.498853	-1.73622	0.000571278	0.00808578	0.00666106	6048	tags=53%, list=28%, signal=38%	HLA-DPA1/TGFB2/FCGR2A/HLA-DRA/IRAK1/ITGB1/NFKBIA/NFKB1/HLA-DMA/HLA-DPB1/RELA/FCGR2C/HLA-DQB1/TAB1/HLA-DRB1/PTPN6/ITGB2/NFKBIB/HLA-DOA/CYBA/NCF4/IL10/STAT1/TGFB3/MYD88/NCF1/HLA-DRB4/TGFB1/FCGR3A/CR1/FOS/HLA-DQA1/IL12A/IL1B/TNF/HLA-DQA2/HLA-DMB
KEGG_RNA_DEGRADATION	KEGG_RNA_DEGRADATION	53	0.559198	1.87601	0.000854688	0.011233	0.00925376	2777	tags=23%, list=13%, signal=20%	XRN1/DIS3/DCP2/MPHOSPH6/LSM6/ZCCHC7/C1D/CNOT10/CNOT7/EXOSC2/PAPOLG/ENO2
KEGG_UBIQUITIN_MEDIATED_PROTEOLYSIS	KEGG_UBIQUITIN_MEDIATED_PROTEOLYSIS	130	0.413615	1.61871	0.00143491	0.0176016	0.0145002	5683	tags=42%, list=26%, signal=31%	UBE2E2/CUL5/FBXW7/KLHL13/SAE1/HERC1/XIAP/RCHY1/CUL3/TRIM32/UBE2D2/UBE2B/UBE2Q2/BIRC6/UBE2N/TRIM37/ERCC8/UBE2QL1/UBE2J1/CUL2/CDC23/UBA2/UBE2W/CDC16/NEDD4L/UBE2R2/UBE3A/UBE2G1/CUL4B/ANAPC7/CDC27/TRIP12/UBE2O/UBE2K/WWP1/UBE2Q1/ANAPC1/UBE4B/CUL1/UBE2D3/UBE4A/FANCL/ANAPC10/SIAH1/SKP1/HERC4/HERC3/UBE2D1/SKP2/UBE2NL/UBE2Z/PIAS1/CBL/UBE3C
KEGG_ECM_RECEPTOR_INTERACTION	KEGG_ECM_RECEPTOR_INTERACTION	84	-0.436804	-1.56053	0.00222451	0.0224775	0.018517	4809	tags=46%, list=22%, signal=36%	COL1A1/THBS2/SDC4/ITGB7/COL6A6/ITGA7/TNXB/SDC2/LAMB4/THBS3/ITGA6/COL5A1/LAMC2/TNC/VTN/LAMB2/LAMC3/GP9/LAMA4/SPP1/CD44/LAMA2/VWF/COL5A3/HSPG2/ITGA5/COL1A2/ITGB5/FN1/COL6A2/COL4A1/COL4A2/ITGB3/COL6A3/COL4A6/ITGB4/ITGA1/ITGB6/COL3A1
KEGG_AXON_GUIDANCE	KEGG_AXON_GUIDANCE	127	0.399626	1.55474	0.00228382	0.0224775	0.018517	3745	tags=31%, list=17%, signal=26%	SEMA3A/MET/NFATC4/EPHA3/SEMA3E/SEMA3D/UNC5D/NTN4/EPHA5/DCC/EPHA7/GNAI1/PAK2/GNAI3/PPP3R1/SEMA3C/ARHGEF12/KRAS/PPP3R2/ROBO2/EPHA1/RND1/PAK3/PPP3CC/SEMA7A/RASA1/CFL2/NTNG1/PPP3CA/PPP3CB/NFAT5/LRRC4C/ROCK2/EPHA4/NGEF/EFNA5/PLXNC1/EFNB3/SEMA6A/CDK5
KEGG_TYPE_I_DIABETES_MELLITUS	KEGG_TYPE_I_DIABETES_MELLITUS	43	-0.545215	-1.72801	0.0023166	0.0224775	0.018517	2070	tags=44%, list=9%, signal=40%	HLA-DQB1/HLA-DRB1/HLA-DOA/HLA-E/CD80/HLA-DRB4/HLA-G/PRF1/HLA-C/FAS/HLA-F/HLA-B/HLA-DQA1/IL12A/IL1B/TNF/CD86/HLA-DQA2/HLA-DMB
KEGG_PRIMARY_IMMUNODEFICIENCY	KEGG_PRIMARY_IMMUNODEFICIENCY	35	-0.566189	-1.71158	0.00232105	0.0224775	0.018517	4650	tags=54%, list=21%, signal=43%	RFXANK/CD3D/CD19/LCK/DCLRE1C/JAK3/IL2RG/CD8B/ZAP70/IGLL1/TAP2/CD40/BTK/PTPRC/UNG/TAP1/TNFRSF13B/CIITA/IL7R
KEGG_TOLL_LIKE_RECEPTOR_SIGNALING_PATHWAY	KEGG_TOLL_LIKE_RECEPTOR_SIGNALING_PATHWAY	96	-0.435656	-1.59278	0.00256116	0.0235627	0.0194109	3181	tags=28%, list=15%, signal=24%	PIK3R5/SPP1/TLR9/CD80/STAT1/CD40/MYD88/CCL5/IFNA6/CASP8/IRF7/FOS/IL6/RIPK1/LY96/IL12A/LBP/IL1B/TNF/MAP3K8/CD86/CXCL11/CXCL9/TLR3/IFNA7/TLR8/CXCL10
KEGG_NEUROACTIVE_LIGAND_RECEPTOR_INTERACTION	KEGG_NEUROACTIVE_LIGAND_RECEPTOR_INTERACTION	270	0.331016	1.40309	0.00289162	0.0253361	0.0208719	2371	tags=19%, list=11%, signal=17%	GABRA4/RXFP1/NPY1R/PTH2R/GABRB2/DRD1/GABRA1/GLRA3/GPR83/HTR5A/OPRK1/CNR1/GABRB3/HTR2C/HTR1F/MCHR2/HTR2A/GRM2/GRPR/GABBR2/CHRNB3/ADRA2A/GABRG3/SSTR1/NPFFR2/GLRA2/GABRA6/MC4R/CHRM2/GRM1/VIPR1/MCHR1/CCKAR/GRM8/GHR/GRIK1/GABRA2/GRIA4/GRIA2/CHRM1/GRIN2B/HTR7/AGTR1/NR3C1/GABRA5/CHRNA7/ADRB1/CHRNA5/FSHR/AVPR2/GRM7
KEGG_VIRAL_MYOCARDITIS	KEGG_VIRAL_MYOCARDITIS	70	-0.463618	-1.61359	0.003259	0.0272571	0.0224544	3760	tags=34%, list=17%, signal=28%	HLA-DRB1/ITGB2/CCND1/HLA-DOA/HLA-E/MYH3/CD80/ITGAL/LAMA2/CD40/MYH7/CAV1/HLA-DRB4/HLA-G/PRF1/HLA-C/CASP8/HLA-F/HLA-B/HLA-DQA1/ICAM1/CD86/HLA-DQA2/HLA-DMB
KEGG_BASAL_TRANSCRIPTION_FACTORS	KEGG_BASAL_TRANSCRIPTION_FACTORS	33	0.566857	1.69861	0.00430556	0.0344445	0.0283753	5470	tags=58%, list=25%, signal=43%	TAF7/TAF4B/TAF2/GTF2IRD1/TAF12/TAF9B/TBPL1/GTF2E2/TAF5/TAF9/GTF2H3/TAF7L/TAF4/GTF2A2/GTF2H1/TBP/TAF1/GTF2F2/TAF13
KEGG_HUNTINGTONS_DISEASE	KEGG_HUNTINGTONS_DISEASE	158	0.374745	1.48931	0.00455029	0.0348856	0.0287387	7177	tags=47%, list=33%, signal=32%	IFT57/CREB1/CREBBP/ITPR1/PPID/TAF4B/NDUFA5/DNALI1/BDNF/GRIN2B/POLR2K/PPARGC1A/COX5A/DNAI2/APAF1/UQCRFS1/UQCRB/CYCS/TBPL1/PLCB4/NDUFC2/UQCRC2/CLTB/NDUFB5/VDAC3/DNAL1/NDUFAB1/PLCB1/SOD1/POLR2B/NDUFS1/TAF4/VDAC1/GRM5/UQCRH/SLC25A5/SLC25A4/NDUFA8/NDUFV2/AP2B1/COX6C/NRF1/HDAC2/CLTA/TBP/VDAC2/AP2M1/COX7A2L/SIN3A/NDUFS3/CLTC/DCTN4/GNAQ/SDHC/NDUFA9/GRIN1/NDUFS2/NDUFC1/POLR2C/RCOR1/TBPL2/AP2S1/CLTCL1/COX4…
KEGG_OXIDATIVE_PHOSPHORYLATION	KEGG_OXIDATIVE_PHOSPHORYLATION	99	0.419751	1.5788	0.00587048	0.0426032	0.0350965	8393	tags=71%, list=38%, signal=44%	ATP6V1B1/ATP6V1D/NDUFA5/ATP6V1C1/ATP6V1H/COX5A/ATP6V1A/ATP6V1G2/COX11/UQCRFS1/UQCRB/ATP6V1E2/NDUFC2/UQCRC2/ATP6V1B2/NDUFB5/ATP6V1E1/NDUFAB1/ATP6AP1/ATP4A/NDUFS1/PPA1/ATP6V1G1/UQCRH/NDUFA8/ATP6V0A1/NDUFV2/COX6C/ATP6V0E2/COX7A2L/ATP6V0B/ATP6V0C/NDUFS3/PPA2/COX10/SDHC/NDUFA9/NDUFS2/NDUFC1/COX15/COX4I2/COX7B/SDHD/NDUFB3/COX8C/NDUFS5/NDUFB4/NDUFS4/NDUFV1/UQCRC1/COX7C/NDUFB2/COX7A2/NDUFA2/ATP6V1C2/NDUF…
KEGG_ANTIGEN_PROCESSING_AND_PRESENTATION	KEGG_ANTIGEN_PROCESSING_AND_PRESENTATION	78	-0.440396	-1.55518	0.0061491	0.0426032	0.0350965	5130	tags=50%, list=24%, signal=38%	KLRC4/HSPA5/TAPBP/HLA-DMA/KIR2DS4/KIR2DL4/RFXANK/CALR/HLA-DPB1/KLRC3/HLA-DQB1/IFNA21/HLA-DRB1/HLA-DOA/KIR3DL1/CD8B/HLA-E/TAP2/CD74/B2M/PSME1/HLA-DRB4/HLA-G/KLRD1/IFI30/IFNA6/KIR2DL5A/HLA-C/HSPA6/HLA-F/HLA-B/KIR2DS3/TAP1/PSME2/HLA-DQA1/CIITA/HLA-DQA2/IFNA7/HLA-DMB
KEGG_ASTHMA	KEGG_ASTHMA	30	-0.574993	-1.66134	0.00631691	0.0426032	0.0350965	4804	tags=57%, list=22%, signal=44%	HLA-DMA/HLA-DPB1/HLA-DQB1/HLA-DRB1/HLA-DOA/IL9/IL10/CD40/HLA-DRB4/RNASE3/PRG2/FCER1A/HLA-DQA1/TNF/IL5/HLA-DQA2/HLA-DMB
KEGG_LONG_TERM_POTENTIATION	KEGG_LONG_TERM_POTENTIATION	69	0.446572	1.58077	0.00648309	0.0426032	0.0350965	4631	tags=39%, list=21%, signal=31%	CREBBP/ITPR1/PPP1CB/RPS6KA6/GRM1/PPP3R1/GRIA2/KRAS/GRIN2B/PPP3R2/PPP1R12A/PPP3CC/MAP2K1/PRKACB/GRIN2A/PPP3CA/PPP3CB/PLCB4/PRKCB/CALM1/CALM2/PLCB1/GRIA1/ADCY1/CAMK2D/GRM5/CAMK2B
KEGG_GAP_JUNCTION	KEGG_GAP_JUNCTION	84	0.406222	1.49179	0.00766378	0.0486253	0.0400575	4546	tags=36%, list=21%, signal=28%	DRD1/GJD2/ITPR1/HTR2C/PRKG2/HTR2A/GNAI1/GRM1/GNAI3/ADCY6/KRAS/PDGFD/ADRB1/MAP2K1/ADCY2/PRKACB/PLCB4/TUBA4A/PRKCB/TUBB3/PDGFC/GUCY1A2/TUBA1B/PLCB1/MAP3K2/ADCY9/ADCY1/PRKG1/GRM5/ADCY7
KEGG_LEUKOCYTE_TRANSENDOTHELIAL_MIGRATION	KEGG_LEUKOCYTE_TRANSENDOTHELIAL_MIGRATION	115	-0.373387	-1.39614	0.013741	0.0842779	0.069428	3181	tags=25%, list=15%, signal=22%	PIK3R5/CD99/CYBA/NCF4/PXN/ITGAL/CLDN11/PLCG2/SIPA1/CLDN17/CLDN2/NCF1/MYL5/CLDN5/MYL2/MSN/CYBB/CLDN3/PECAM1/VASP/CXCR4/VCAM1/VAV3/F11R/MYL10/ICAM1/OCLN/MMP2/CLDN23
KEGG_GLYCOSYLPHOSPHATIDYLINOSITOL_GPI_ANCHOR_BIOSYNTHESIS	KEGG_GLYCOSYLPHOSPHATIDYLINOSITOL_GPI_ANCHOR_BIOSYNTHESIS	25	0.552971	1.56216	0.0146639	0.0852034	0.0701904	2833	tags=28%, list=13%, signal=24%	PIGM/PIGW/PIGZ/PIGB/PIGX/PGAP1/PIGK
KEGG_CYTOSOLIC_DNA_SENSING_PATHWAY	KEGG_CYTOSOLIC_DNA_SENSING_PATHWAY	49	-0.478988	-1.56492	0.015163	0.0852034	0.0701904	1941	tags=24%, list=9%, signal=22%	CCL5/IFNA6/IRF7/CASP1/IL6/RIPK1/IL1B/RIPK3/AIM2/IFNA7/ZBP1/CXCL10
KEGG_HEDGEHOG_SIGNALING_PATHWAY	KEGG_HEDGEHOG_SIGNALING_PATHWAY	56	-0.446957	-1.49877	0.015281	0.0852034	0.0701904	6340	tags=50%, list=29%, signal=36%	SUFU/BMP8A/STK36/PTCH2/BMP4/WNT7B/BMP8B/HHIP/PTCH1/WNT6/BMP6/BMP7/GAS1/WNT8B/PRKX/WNT9B/WNT9A/LRP2/WNT4/WNT1/WNT3A/WNT8A/GLI2/DHH/BMP5/ZIC2/WNT2/WNT16
KEGG_NATURAL_KILLER_CELL_MEDIATED_CYTOTOXICITY	KEGG_NATURAL_KILLER_CELL_MEDIATED_CYTOTOXICITY	124	-0.372778	-1.39915	0.0171751	0.0929478	0.0765702	4770	tags=40%, list=22%, signal=32%	ULBP1/KIR2DS4/KIR2DL4/NCR2/HCST/NFATC1/CD247/KLRC3/IFNA21/CD244/LCK/PTPN6/ITGB2/KIR3DL1/TNFRSF10B/MICA/PIK3R5/ZAP70/HLA-E/SH3BP2/KLRK1/ITGAL/ICAM2/SHC1/PLCG2/TNFSF10/MICB/CHP2/NCR3/HLA-G/KLRD1/PRF1/NFATC2/IFNA6/KIR2DL5A/HLA-C/FCGR3A/LAT/FAS/VAV3/HLA-B/KIR2DS3/RAET1E/ICAM1/TNF/TNFRSF10A/TNFRSF10C/TNFRSF10D/CD48/IFNA7
KEGG_PHOSPHATIDYLINOSITOL_SIGNALING_SYSTEM	KEGG_PHOSPHATIDYLINOSITOL_SIGNALING_SYSTEM	76	0.401426	1.44425	0.0201273	0.105812	0.0871681	3957	tags=33%, list=18%, signal=27%	DGKE/OCRL/SYNJ1/ITPR1/CDS1/DGKI/DGKB/DGKQ/IMPA1/PIP5K1B/PTEN/PIK3C3/PIK3R1/PLCB4/PRKCB/CALM1/IPPK/PIK3R2/DGKH/CALM2/PIK3CB/ITPKA/CDS2/PLCB1/PIP5K1C
KEGG_GLYCOSAMINOGLYCAN_BIOSYNTHESIS_HEPARAN_SULFATE	KEGG_GLYCOSAMINOGLYCAN_BIOSYNTHESIS_HEPARAN_SULFATE	26	0.548046	1.56505	0.021523	0.110007	0.0906233	5091	tags=54%, list=23%, signal=41%	NDST3/XYLT1/EXTL2/GLCE/HS3ST1/HS6ST3/HS3ST5/HS3ST2/HS6ST1/EXTL1/EXT1/HS6ST2/EXT2/B3GAT2
KEGG_PARKINSONS_DISEASE	KEGG_PARKINSONS_DISEASE	98	0.374915	1.41242	0.0325332	0.161787	0.13328	8393	tags=66%, list=38%, signal=41%	PPID/NDUFA5/UCHL1/COX5A/UBE2J1/APAF1/UQCRFS1/UQCRB/CYCS/NDUFC2/SNCA/UQCRC2/NDUFB5/VDAC3/UBE2G1/NDUFAB1/NDUFS1/VDAC1/UQCRH/SLC25A5/SLC25A4/NDUFA8/NDUFV2/COX6C/VDAC2/COX7A2L/NDUFS3/SDHC/NDUFA9/NDUFS2/NDUFC1/COX4I2/COX7B/SDHD/NDUFB3/COX8C/NDUFS5/NDUFB4/PINK1/NDUFS4/NDUFV1/UQCRC1/COX7C/NDUFB2/COX7A2/NDUFA2/UBB/UBA1/LRRK2/NDUFB6/UQCR10/NDUFA6/NDUFA4/COX6A1/CYC1/NDUFB7/UQCRQ/UQCR11/NDUFB1/CASP3/HTRA2/S…
KEGG_CALCIUM_SIGNALING_PATHWAY	KEGG_CALCIUM_SIGNALING_PATHWAY	176	0.317919	1.28271	0.0447498	0.216683	0.178503	5101	tags=36%, list=23%, signal=28%	DRD1/HTR5A/ITPR1/HTR2C/HTR2A/GRPR/TRPC1/PPID/CHRM2/GRM1/CCKAR/RYR2/NOS2/CACNA1E/CACNA1A/PPP3R1/CHRM1/PPP3R2/HTR7/AGTR1/ATP2B1/CHRNA7/ADRB1/ATP2A2/PPP3CC/SLC8A2/ADCY2/PRKACB/PDE1A/CCKBR/GRIN2A/SLC8A3/PPP3CA/PPP3CB/PLCB4/PRKCB/CALM1/PDE1B/VDAC3/TACR1/CALM2/ITPKA/PLCB1/ADCY9/ADCY1/SLC8A1/HRH1/VDAC1/ATP2B2/CAMK2D/GRM5/ADCY7/CAMK2B/SLC25A5/HTR4/P2RX5/ATP2B4/SLC25A4/GNA15/CACNA1I/MYLK3/CAMK2A/PDGFRA/CH…
KEGG_P53_SIGNALING_PATHWAY	KEGG_P53_SIGNALING_PATHWAY	65	-0.389842	-1.33971	0.0478011	0.225523	0.185786	2361	tags=29%, list=11%, signal=26%	SESN2/CCND1/TNFRSF10B/IGFBP3/STEAP3/GADD45A/GADD45G/TP53I3/TP53/FAS/PERP/CASP8/CDK1/GADD45B/CDKN1A/SFN/CDK2/SERPINE1/GTSE1
KEGG_MATURITY_ONSET_DIABETES_OF_THE_YOUNG	KEGG_MATURITY_ONSET_DIABETES_OF_THE_YOUNG	25	-0.532344	-1.48905	0.0498008	0.229084	0.188719	6975	tags=56%, list=32%, signal=38%	MNX1/MAFA/HNF1B/INS/FOXA3/PAX6/PKLR/HNF1A/HNF4G/HHEX/ONECUT1/HES1/NKX2-2/NKX6-1
KEGG_OLFACTORY_TRANSDUCTION	KEGG_OLFACTORY_TRANSDUCTION	372	-0.571607	-2.43158	1e-10	1.84e-08	1.62105e-08	4728	tags=52%, list=22%, signal=42%	OR5D18/OR56A5/OR52N2/OR10A7/OR4N4/OR2H2/OR1N1/OR5F1/OR2V2/OR5T2/OR2T34/OR4D6/OR10G4/OR1F1/OR13C2/OR1M1/OR4M1/OR51A7/OR1S1/CNGB1/OR2D3/OR2A25/OR5D14/OR7E24/OR2B6/OR13A1/OR4A15/OR3A3/OR4K5/OR4C13/OR13H1/OR4C15/OR10A5/OR51G2/OR51V1/OR8J1/OR2F1/OR1L8/OR10G3/OR6N1/OR51F1/OR6K2/OR6K6/OR6M1/OR6C76/OR2L3/OR52W1/OR51I1/OR4X1/OR52N4/OR2AT4/OR4F15/OR4C3/OR8U1/OR5P3/OR10AD1/OR10H4/OR4E2/OR12D2/OR5T3/OR2B2/OR…
KEGG_UBIQUITIN_MEDIATED_PROTEOLYSIS	KEGG_UBIQUITIN_MEDIATED_PROTEOLYSIS	130	0.468154	1.78878	3.86231e-05	0.0027134	0.00239052	5908	tags=44%, list=27%, signal=32%	RCHY1/CUL5/UBE2J1/UBE2E2/UBE2Q2/SAE1/XIAP/UBE2D2/HERC1/FBXW7/ITCH/BIRC6/UBE2B/FBXO4/CUL3/BIRC3/DET1/CDC23/UBE3A/UBE2N/SOCS3/UBE2D3/UBE2QL1/TRIP12/TRIM37/CUL2/MDM2/ERCC8/TRIM32/CDC27/UBE2O/CUL4B/SIAH1/BIRC2/UBE3C/SKP1/BRCA1/UBE2K/FANCL/UBE2W/DDB1/WWP1/HERC4/KEAP1/CUL1/SKP2/UBE4A/UBE2Q1/ANAPC1/UBE2D1/UBE2Z/STUB1/SYVN1/RBX1/UBE2G1/UBA3/UBE2E1
KEGG_SPLICEOSOME	KEGG_SPLICEOSOME	122	0.482861	1.81377	4.42402e-05	0.0027134	0.00239052	8711	tags=62%, list=40%, signal=38%	U2AF2/SF3A1/LSM6/MAGOH/DDX46/SRSF1/SLU7/SRSF8/U2SURP/BCAS2/SRSF10/MAGOHB/AQR/EIF4A3/NCBP2/RBM25/SRSF7/PHF5A/HNRNPK/HNRNPM/PRPF38B/ISY1/WBP11/SNRPB2/DDX23/SNRNP200/HSPA2/DDX42/DHX8/SF3A3/TXNL4A/SNRPE/SNRPA1/SNRPF/CRNKL1/SNRNP27/PLRG1/SNRNP40/HNRNPA3/TRA2B/CHERP/SNRPB/DHX15/ZMAT2/SNW1/RBMX/HNRNPA1/SRSF4/BUD31/HSPA1L/PRPF19/DDX5/SNRPD1/HNRNPA1L2/LSM4/CDC40/SMNDC1/SRSF3/SNRPG/HNRNPU/PCBP1/TRA2A/DHX16…
KEGG_P53_SIGNALING_PATHWAY	KEGG_P53_SIGNALING_PATHWAY	65	0.533903	1.80456	0.000293072	0.0134813	0.0118771	4340	tags=37%, list=20%, signal=30%	RCHY1/APAF1/CCNE2/CASP8/PERP/CCNB2/CHEK2/GADD45B/RPRM/CDK1/IGFBP3/TNFRSF10B/RRM2B/CCNB3/GADD45A/CYCS/BID/CDK6/PPM1D/MDM2/PTEN/SIAH1/ATR/SERPINE1
KEGG_HEDGEHOG_SIGNALING_PATHWAY	KEGG_HEDGEHOG_SIGNALING_PATHWAY	56	-0.536061	-1.74131	0.000642279	0.0213793	0.0188353	2609	tags=32%, list=12%, signal=28%	GLI2/WNT8A/WNT9B/WNT6/PTCH2/PRKACG/WNT10A/WNT4/ZIC2/WNT7B/WNT5B/GLI3/WNT2/WNT11/WNT9A/WNT8B/BMP5/WNT16
KEGG_HUNTINGTONS_DISEASE	KEGG_HUNTINGTONS_DISEASE	158	0.409482	1.59693	0.000697151	0.0213793	0.0188353	5293	tags=33%, list=24%, signal=25%	CREB1/APAF1/CASP8/RCOR1/NRF1/TFAM/PPID/CREBBP/COX5A/IFT57/BDNF/TAF4B/ITPR1/NDUFA5/DNALI1/POLR2K/PPARGC1A/UQCRFS1/CLTB/SLC25A31/TAF4/TGM2/POLR2E/UQCRC2/CYCS/NDUFA7/NDUFB3/NDUFC2/POLR2B/NDUFAB1/TBP/UQCRH/VDAC3/VDAC2/SOD2/UQCRB/VDAC1/CLTC/CLTA/SDHD/NDUFS2/NDUFS3/NDUFA9/PLCB4/SLC25A5/NDUFV2/NDUFS1/TBPL1/PLCB2/NDUFA8/GRIN2B/NDUFB5
KEGG_LINOLEIC_ACID_METABOLISM	KEGG_LINOLEIC_ACID_METABOLISM	28	-0.638622	-1.79946	0.00109483	0.0287783	0.0253539	1940	tags=43%, list=9%, signal=39%	PLA2G10/CYP3A7/PLA2G4E/CYP3A4/AKR1B10/ALOX15/PLA2G2D/CYP2C18/PLA2G2A/PLA2G3/PLA2G1B/PLA2G2E
KEGG_RNA_DEGRADATION	KEGG_RNA_DEGRADATION	53	0.535055	1.75077	0.00180525	0.0415207	0.03658	6033	tags=45%, list=28%, signal=33%	DIS3/XRN1/DCP2/LSM6/MPHOSPH6/ZCCHC7/C1D/EXOSC2/CNOT8/CNOT10/PAPOLG/PARN/WDR61/HSPA9/DCP1B/ENO2/CNOT7/EXOSC3/EXOSC7/DCP1A/PNPT1/TTC37/XRN2/HSPD1
KEGG_BASAL_TRANSCRIPTION_FACTORS	KEGG_BASAL_TRANSCRIPTION_FACTORS	33	0.592559	1.75267	0.00220108	0.0449998	0.0396451	5217	tags=58%, list=24%, signal=44%	TAF9B/TAF12/TAF7/TAF4B/GTF2E2/TAF2/GTF2IRD1/TAF5/GTF2H3/GTF2A2/TAF4/TAF5L/TAF11/TAF9/TBP/STON1/GTF2F2/TAF13/TBPL1
KEGG_SMALL_CELL_LUNG_CANCER	KEGG_SMALL_CELL_LUNG_CANCER	84	0.455191	1.61496	0.00245814	0.0452298	0.0398477	4932	tags=30%, list=23%, signal=23%	APAF1/RB1/PTGS2/TRAF1/CCNE2/TRAF5/XIAP/RARB/BIRC3/LAMB3/CHUK/ITGA6/ITGA2/PIK3R3/CYCS/CDK6/PTEN/ITGAV/LAMB4/BIRC2/PIK3CB/TRAF3/E2F1/CDKN1B/AKT3
KEGG_N_GLYCAN_BIOSYNTHESIS	KEGG_N_GLYCAN_BIOSYNTHESIS	45	0.500633	1.57696	0.00980646	0.153469	0.135208	4528	tags=29%, list=21%, signal=23%	MGAT2/ALG10/ALG2/ALG14/ST6GAL1/DPM1/MGAT3/ALG6/MGAT5/FUT8/STT3A/ALG5/ALG9
KEGG_APOPTOSIS	KEGG_APOPTOSIS	86	0.427866	1.52543	0.0100089	0.153469	0.135208	4932	tags=35%, list=23%, signal=27%	APAF1/RIPK1/CASP8/XIAP/PPP3CC/BIRC3/CHP2/AIFM1/PRKAR2B/CHUK/TNFRSF10A/TNFRSF10B/IL1RAP/FADD/TNFRSF1A/PIK3R3/CYCS/PPP3R1/IRAK3/PRKACB/PPP3CA/BID/PPP3CB/IL1B/EXOG/BIRC2/PIK3CB/IL1R1/CASP6/AKT3
KEGG_CITRATE_CYCLE_TCA_CYCLE	KEGG_CITRATE_CYCLE_TCA_CYCLE	30	0.555561	1.62593	0.0130851	0.185204	0.163166	6044	tags=53%, list=28%, signal=39%	DLAT/PCK1/PDHB/DLD/MDH1/SUCLA2/ACO1/SUCLG1/CS/OGDHL/SDHD/IDH3B/FH/MDH2/SDHB/PDHA1
KEGG_MATURITY_ONSET_DIABETES_OF_THE_YOUNG	KEGG_MATURITY_ONSET_DIABETES_OF_THE_YOUNG	25	-0.582654	-1.60584	0.014726	0.189138	0.166632	5162	tags=72%, list=24%, signal=55%	MAFA/HNF1A/ONECUT1/GCK/IAPP/HNF1B/BHLHA15/PKLR/HNF4G/FOXA3/NKX2-2/INS/HES1/PAX6/FOXA2/MNX1/HNF4A/NKX6-1
KEGG_RENAL_CELL_CARCINOMA	KEGG_RENAL_CELL_CARCINOMA	66	0.439349	1.49217	0.0154189	0.189138	0.166632	6568	tags=47%, list=30%, signal=33%	MET/EGLN3/JUN/HIF1A/CREBBP/VEGFC/HGF/KRAS/ARNT/TGFB2/PIK3R3/NRAS/CUL2/SOS2/GAB1/MAP2K1/PIK3CB/PAK2/AKT3/PAK3/FH/RAP1B/RBX1/CRKL/EPAS1/ETS1/PIK3R1/CDC42/EGLN1/PIK3R2/RAC1
KEGG_COMPLEMENT_AND_COAGULATION_CASCADES	KEGG_COMPLEMENT_AND_COAGULATION_CASCADES	68	-0.429678	-1.44322	0.0175073	0.198716	0.17507	3396	tags=32%, list=16%, signal=27%	F8/C2/MASP1/KLKB1/F2R/F10/SERPIND1/SERPINA5/PROC/SERPINA1/CFD/C8B/SERPINF2/C4BPA/BDKRB1/FGA/F13B/C8A/F11/MBL2/FGG/FGB
KEGG_ALZHEIMERS_DISEASE	KEGG_ALZHEIMERS_DISEASE	143	0.36379	1.39905	0.0183596	0.198716	0.17507	6997	tags=45%, list=32%, signal=31%	APAF1/CASP8/PPP3CC/COX5A/NAE1/GRIN2D/ITPR1/NDUFA5/CHP2/LPL/UQCRFS1/FADD/TNFRSF1A/UQCRC2/CYCS/PPP3R1/ITPR3/PPP3CA/NDUFA7/BID/NDUFB3/ATP2A2/PPP3CB/NDUFC2/IL1B/NDUFAB1/CALM1/UQCRH/CDK5R1/ADAM10/UQCRB/SDHD/NDUFS2/NDUFS3/NDUFA9/GRIN2A/PLCB4/NDUFV2/NDUFS1/PLCB2/NDUFA8/GRIN2B/NDUFB5/COX6C/NDUFC1/APBB1/APP/ITPR2/CAPN1/UQCRC1/RYR3/BACE2/SDHB/COX4I1/UQCR10/NDUFA6/NDUFA4/UQCRQ/COX8C/CALM2/PSEN1/BACE1/COX7A2…
KEGG_NOD_LIKE_RECEPTOR_SIGNALING_PATHWAY	KEGG_NOD_LIKE_RECEPTOR_SIGNALING_PATHWAY	60	0.467863	1.54581	0.0194802	0.199131	0.175436	1887	tags=20%, list=9%, signal=18%	NOD1/NAIP/CASP8/CCL2/XIAP/MAP3K7/CARD8/TNFAIP3/CARD6/CCL7/BIRC3/CHUK
KEGG_GRAFT_VERSUS_HOST_DISEASE	KEGG_GRAFT_VERSUS_HOST_DISEASE	39	-0.490992	-1.49637	0.0216761	0.206986	0.182356	6974	tags=46%, list=32%, signal=31%	HLA-DPB1/IFNG/FAS/HLA-DOB/IL1A/TNF/HLA-DOA/HLA-DMA/CD28/GZMB/CD80/KIR3DL1/PRF1/KIR2DL2/CD86/HLA-DMB/KIR2DL5A/HLA-DQA2
KEGG_INTESTINAL_IMMUNE_NETWORK_FOR_IGA_PRODUCTION	KEGG_INTESTINAL_IMMUNE_NETWORK_FOR_IGA_PRODUCTION	48	-0.469842	-1.4935	0.0224984	0.206986	0.182356	5507	tags=48%, list=25%, signal=36%	TGFB1/HLA-DOA/CXCL12/CD40/ITGA4/IL15RA/HLA-DMA/MADCAM1/CD28/MAP3K14/CD80/TNFSF13B/PIGR/ITGB7/CCL27/IL15/TNFRSF13B/ICOS/AICDA/CD86/HLA-DMB/IL10/HLA-DQA2
KEGG_EPITHELIAL_CELL_SIGNALING_IN_HELICOBACTER_PYLORI_INFECTION	KEGG_EPITHELIAL_CELL_SIGNALING_IN_HELICOBACTER_PYLORI_INFECTION	66	0.424385	1.44135	0.025189	0.220704	0.194441	4473	tags=36%, list=20%, signal=29%	MET/NOD1/ATP6V1B1/F11R/JUN/ATP6V1D/CHUK/ATP6V1H/MAP2K4/HBEGF/MAPK8/ATP6V1E2/PLCG2/ATP6V1G1/JAM2/ATP6V1A/ATP6V1C1/ATP6V1C2/ATP6V1B2/CCL5/ATP6V0B/ATP6AP1/ADAM10/ATP6V1E1
KEGG_PYRIMIDINE_METABOLISM	KEGG_PYRIMIDINE_METABOLISM	93	0.387138	1.39913	0.0282591	0.227211	0.200174	6082	tags=37%, list=28%, signal=26%	DCK/RRM1/ENTPD3/POLR1E/TK2/POLR3F/POLR2K/NME5/POLE2/RRM2B/POLD3/DTYMK/POLR2E/AK3/POLR3D/CMPK1/TYMS/DPYD/DUT/POLR2B/NME1/PRIM2/NT5C1A/PNPT1/UPP1/NT5C2/NME2/POLR3C/DHODH/POLR3K/TXNRD1/POLR3B/POLR3G/POLR2C
KEGG_STEROID_BIOSYNTHESIS	KEGG_STEROID_BIOSYNTHESIS	15	0.635881	1.5698	0.0292642	0.227211	0.200174	2932	tags=40%, list=13%, signal=35%	SOAT1/NSDHL/SQLE/DHCR24/LSS/LIPA
KEGG_SPHINGOLIPID_METABOLISM	KEGG_SPHINGOLIPID_METABOLISM	36	0.495491	1.49222	0.0296362	0.227211	0.200174	3021	tags=39%, list=14%, signal=34%	SGMS1/NEU4/SPTLC1/SMPD3/ASAH1/B4GALT6/SGPP1/UGCG/ENPP7/GLB1/GALC/SGPP2/NEU1/DEGS1
KEGG_ENDOCYTOSIS	KEGG_ENDOCYTOSIS	175	0.330246	1.3088	0.0324993	0.239195	0.210733	5111	tags=28%, list=23%, signal=22%	MET/EEA1/EPN3/ARAP3/ASAP2/ITCH/LDLRAP1/RAB11A/SMAP1/FLT1/CHMP2B/CHMP1B/SH3GLB1/STAM2/CXCR4/DNAJC6/RNF41/ARF6/ADRB1/CLTB/PIP5K1B/VPS4B/RET/DNM1L/SH3GL2/RAB11FIP2/PDCD6IP/LDLR/MDM2/EPS15/USP8/VPS36/GIT2/PARD6B/FGFR2/KIT/PIP5K1C/HSPA2/VTA1/ARAP2/CLTC/ASAP1/CLTA/WWP1/SH3GL3/RAB4A/ACAP2/DNM3/ARFGAP3
KEGG_CHRONIC_MYELOID_LEUKEMIA	KEGG_CHRONIC_MYELOID_LEUKEMIA	73	0.403757	1.39801	0.0394698	0.258594	0.227823	4932	tags=27%, list=23%, signal=21%	RB1/TGFBR1/STAT5A/CHUK/KRAS/TGFB2/PIK3R3/TGFBR2/NRAS/CDK6/SOS2/MDM2/RUNX1/MAP2K1/SHC4/SMAD4/PIK3CB/E2F1/CDKN1B/AKT3
KEGG_GLYCOSAMINOGLYCAN_BIOSYNTHESIS_HEPARAN_SULFATE	KEGG_GLYCOSAMINOGLYCAN_BIOSYNTHESIS_HEPARAN_SULFATE	26	0.537842	1.53073	0.0395811	0.258594	0.227823	3820	tags=42%, list=18%, signal=35%	HS3ST3B1/HS3ST5/HS3ST1/NDST3/HS3ST2/HS6ST3/HS2ST1/EXTL2/HS6ST1/HS6ST2/GLCE
KEGG_TGF_BETA_SIGNALING_PATHWAY	KEGG_TGF_BETA_SIGNALING_PATHWAY	85	0.383621	1.36673	0.0405126	0.258594	0.227823	5804	tags=40%, list=27%, signal=29%	SMAD1/ZFYVE16/SMAD6/ACVRL1/TGFBR1/LEFTY1/CREBBP/BMPR2/ACVR1C/NOG/BMPR1A/RPS6KB1/TGFB2/ID1/TGFBR2/PPP2CA/ROCK2/E2F5/ACVR1/PITX2/BMP8A/ROCK1/SMAD4/SKP1/ACVR2B/ACVR2A/ZFYVE9/ID2/CUL1/ID4/RBX1/DCN/SMAD9/SMAD7
KEGG_OXIDATIVE_PHOSPHORYLATION	KEGG_OXIDATIVE_PHOSPHORYLATION	99	0.371988	1.35276	0.0407566	0.258594	0.227823	7187	tags=53%, list=33%, signal=35%	ATP6V1B1/COX5A/ATP6V1D/NDUFA5/ATP6V1H/UQCRFS1/ATP6V1E2/COX11/UQCRC2/ATP6V1G1/NDUFA7/ATP6V1A/NDUFB3/ATP6V1C1/ATP6V1C2/NDUFC2/ATP6V1B2/PPA1/NDUFAB1/UQCRH/ATP6V0B/ATP6AP1/UQCRB/ATP6V1E1/SDHD/NDUFS2/NDUFS3/NDUFA9/NDUFV2/NDUFS1/NDUFA8/NDUFB5/COX6C/NDUFC1/ATP6V0A1/UQCRC1/SDHB/COX4I1/UQCR10/NDUFA6/NDUFA4/UQCRQ/COX8C/ATP6V1G2/COX7A2L/NDUFA11/COX15/PPA2/ATP6V0A4/NDUFS5/COX7A2/ATP4B
KEGG_ADIPOCYTOKINE_SIGNALING_PATHWAY	KEGG_ADIPOCYTOKINE_SIGNALING_PATHWAY	66	0.405844	1.37837	0.043263	0.262332	0.231117	3471	tags=23%, list=16%, signal=19%	PRKAA2/PRKAB2/IRS1/PCK1/CHUK/PPARGC1A/NPY/SOCS3/MAPK8/TNFRSF1A/ACSL3/IRS2/PRKAB1/CAMKK1/ACSL4
KEGG_CYTOKINE_CYTOKINE_RECEPTOR_INTERACTION	KEGG_CYTOKINE_CYTOKINE_RECEPTOR_INTERACTION	251	0.528729	2.20713	1e-10	1.71679e-08	1.375e-08	4583	tags=48%, list=21%, signal=38%	CXCL11/CXCL10/CLCF1/TNFRSF12A/TNFRSF10C/IL18R1/ACVRL1/CCL2/CSF3/TNFRSF10A/IFNA21/IL6/NGFR/IL1R2/PPBP/CCR1/CCL25/VEGFC/AMHR2/TNFRSF6B/TNFSF14/IL5/OSMR/IL18RAP/IL1R1/TNFRSF1B/CCL3/LTBR/IL4R/EPO/TNFSF10/CXCL3/CCR4/IL23A/TNFRSF18/TNFRSF10D/IFNE/CD40/IL1B/IL10RA/TNFSF11/FLT3LG/TGFBR2/IL15/FAS/FLT1/CD70/TNFSF13B/INHBA/IL1A/TNFRSF1A/TGFB1/IL7R/TNFRSF11B/IL21/IL20RA/IL26/IL6R/CXCR2/TNFRSF8/IL17B/IL15RA/I…
KEGG_GRAFT_VERSUS_HOST_DISEASE	KEGG_GRAFT_VERSUS_HOST_DISEASE	39	0.782789	2.46468	2.78217e-10	1.71679e-08	1.375e-08	3472	tags=74%, list=16%, signal=63%	HLA-DMB/KIR2DL2/HLA-DQA2/IL6/HLA-B/IL1B/HLA-DQA1/HLA-C/HLA-F/FAS/PRF1/IL1A/CD86/HLA-DQB1/HLA-G/HLA-E/HLA-DMA/HLA-DRA/HLA-DRB4/TNF/HLA-DPB1/HLA-DPA1/KLRC1/KIR3DL1/IFNG/HLA-DRB1/CD80/KIR2DL5A/HLA-DRB5
KEGG_CELL_ADHESION_MOLECULES_CAMS	KEGG_CELL_ADHESION_MOLECULES_CAMS	130	0.572759	2.21945	2.79911e-10	1.71679e-08	1.375e-08	4804	tags=48%, list=22%, signal=38%	SIGLEC1/SELE/HLA-DMB/HLA-DQA2/ICAM1/ITGAL/F11R/PDCD1LG2/CLDN11/HLA-B/ITGA6/CLDN17/VCAM1/CD40/PECAM1/HLA-DQA1/HLA-C/CTLA4/HLA-F/CLDN5/CLDN14/PTPRC/SPN/SELP/CD86/HLA-DQB1/ICAM2/HLA-G/HLA-E/CD58/ITGB2/HLA-DMA/OCLN/HLA-DRA/ICOSLG/HLA-DRB4/CLDN3/HLA-DPB1/CD34/HLA-DPA1/CLDN2/SDC2/HLA-DRB1/CD8B/CD80/ITGB1/HLA-DRB5/ICOS/ESAM/CLDN4/MPZ/ITGA4/CD2/ITGB7/JAM3/CLDN7/CDH3/ITGA9/HLA-DOA/CLDN23/ITGAM/HLA-A/CD99
KEGG_OLFACTORY_TRANSDUCTION	KEGG_OLFACTORY_TRANSDUCTION	372	0.431708	1.85925	1.13293e-09	5.21147e-08	4.17395e-08	4763	tags=40%, list=22%, signal=32%	OR4C46/OR56A4/OR2K2/OR10A7/OR4C6/OR8J3/OR4F6/OR7G2/OR10K1/OR10A6/OR52M1/OR6C70/OR2A12/OR2G2/OR7A5/OR6K6/OR2L13/OR2A42/OR2AE1/OR6Q1/OR4F4/OR13C4/OR5T2/OR10A4/OR13C3/OR4C45/OR5M3/OR9G4/OR8U8/OR5M9/OR2B11/OR5D16/CNGA4/OR1S2/OR1A1/OR10T2/OR7A10/OR52I2/OR5A2/OR1J1/OR2S2/OR8A1/OR1Q1/OR2D3/OR10G8/OR2A5/OR5M11/OR4A16/OR2A7/OR6B2/OR1G1/OR1C1/OR4K14/OR51S1/OR4K17/CALML6/OR4A5/OR5J2/OR8S1/CLCA4/OR6N2/OR51T1…
KEGG_HEMATOPOIETIC_CELL_LINEAGE	KEGG_HEMATOPOIETIC_CELL_LINEAGE	86	0.63295	2.29886	1.52242e-09	5.60252e-08	4.48714e-08	3472	tags=51%, list=16%, signal=43%	ITGB3/CSF3/IL6/IL1R2/FCER2/IL5/IL1R1/CR1/IL4R/EPO/ITGA1/ITGA6/IL1B/FLT3LG/CD1D/CD1C/CR2/IL1A/IL7R/IL6R/CD36/CD1A/CD1B/CD38/IL2RA/CD3G/CD7/HLA-DRA/ITGA5/CD5/CD37/GP9/HLA-DRB4/TNF/DNTT/CD34/TPO/CD9/CD55/HLA-DRB1/CD8B/CD33/CD44/HLA-DRB5
KEGG_INTESTINAL_IMMUNE_NETWORK_FOR_IGA_PRODUCTION	KEGG_INTESTINAL_IMMUNE_NETWORK_FOR_IGA_PRODUCTION	48	0.727494	2.37244	3.46624e-09	1.06298e-07	8.51357e-08	4071	tags=67%, list=19%, signal=54%	HLA-DMB/HLA-DQA2/IL6/CCL25/IL5/LTBR/CD40/HLA-DQA1/IL15/TNFSF13B/TGFB1/CD86/HLA-DQB1/IL15RA/HLA-DMA/HLA-DRA/CXCR4/ICOSLG/HLA-DRB4/HLA-DPB1/HLA-DPA1/CCL27/TNFSF13/TNFRSF13B/HLA-DRB1/CD80/HLA-DRB5/ICOS/IL10/ITGA4/CXCL12/ITGB7
KEGG_ALLOGRAFT_REJECTION	KEGG_ALLOGRAFT_REJECTION	37	0.762094	2.38255	1.46922e-08	3.5387e-07	2.8342e-07	3555	tags=70%, list=16%, signal=59%	HLA-DMB/HLA-DQA2/IL5/HLA-B/CD40/HLA-DQA1/HLA-C/HLA-F/FAS/PRF1/CD86/HLA-DQB1/HLA-G/HLA-E/HLA-DMA/HLA-DRA/IL12A/HLA-DRB4/TNF/HLA-DPB1/HLA-DPA1/IFNG/HLA-DRB1/CD80/HLA-DRB5/IL10
KEGG_COMPLEMENT_AND_COAGULATION_CASCADES	KEGG_COMPLEMENT_AND_COAGULATION_CASCADES	68	0.646709	2.27036	1.53857e-08	3.5387e-07	2.8342e-07	3925	tags=57%, list=18%, signal=47%	SERPINA5/CFI/C5AR1/CFB/PLAUR/SERPINE1/THBD/CR1/TFPI/C1R/C1QC/C1QA/F3/C2/C4BPA/PLAT/CR2/PLAU/PLG/F2/F13A1/C1S/KNG1/MBL2/SERPINA1/C1QB/KLKB1/C4BPB/C7/SERPING1/C4B/A2M/CFH/F10/CD55/VWF/BDKRB1/MASP1/C3
KEGG_SYSTEMIC_LUPUS_ERYTHEMATOSUS	KEGG_SYSTEMIC_LUPUS_ERYTHEMATOSUS	54	0.685459	2.27679	3.43854e-08	7.02989e-07	5.63035e-07	3555	tags=59%, list=16%, signal=50%	HLA-DMB/CTSG/HLA-DQA2/ELANE/TRIM21/FCGR2B/C1R/C1QC/C1QA/CD40/HLA-DQA1/C2/FCGR2C/CD86/C1S/HLA-DQB1/C1QB/FCGR3A/HLA-DMA/HLA-DRA/C7/FCGR2A/HLA-DRB4/TNF/C4B/HLA-DPB1/HLA-DPA1/IFNG/HLA-DRB1/CD80/HLA-DRB5/IL10
KEGG_LEISHMANIA_INFECTION	KEGG_LEISHMANIA_INFECTION	70	0.625981	2.20787	1.02874e-07	1.89287e-06	1.51603e-06	4439	tags=57%, list=20%, signal=46%	HLA-DMB/HLA-DQA2/CR1/IRAK4/TLR2/IL1B/HLA-DQA1/FOS/NCF4/MYD88/IL1A/TGFB1/FCGR2C/CYBA/NCF1/HLA-DQB1/FCGR3A/ITGB2/HLA-DMA/HLA-DRA/TGFB3/IL12A/STAT1/FCGR2A/HLA-DRB4/TNF/PTPN6/HLA-DPB1/HLA-DPA1/IFNG/HLA-DRB1/ITGB1/HLA-DRB5/IL10/C3/ITGA4/TGFB2/TAB2/HLA-DOA/NFKBIA
KEGG_ANTIGEN_PROCESSING_AND_PRESENTATION	KEGG_ANTIGEN_PROCESSING_AND_PRESENTATION	78	0.569309	2.04043	2.17163e-06	3.63255e-05	2.90937e-05	3472	tags=46%, list=16%, signal=39%	HLA-DMB/KIR2DL2/HLA-DQA2/IFNA21/KLRC3/IFI30/CTSS/HLA-B/TAP1/HLA-DQA1/HSPA6/HLA-C/HLA-F/KLRC4/B2M/CD74/PSME2/HLA-DQB1/HLA-G/HLA-E/CIITA/HLA-DMA/KIR2DL4/PSME1/HLA-DRA/HLA-DRB4/KIR2DS3/TAP2/HLA-DPB1/HLA-DPA1/KLRC1/KIR3DL1/HLA-DRB1/CD8B/KIR2DL5A/HLA-DRB5
KEGG_LEUKOCYTE_TRANSENDOTHELIAL_MIGRATION	KEGG_LEUKOCYTE_TRANSENDOTHELIAL_MIGRATION	115	0.50845	1.93362	2.4981e-06	3.83041e-05	3.06784e-05	4204	tags=37%, list=19%, signal=30%	MMP2/PLCG2/ICAM1/ITGAL/F11R/MYL2/VASP/CLDN11/VAV3/CLDN17/VCAM1/PECAM1/CLDN5/CYBB/PIK3CG/NCF4/CLDN14/MSN/CYBA/SIPA1/NCF1/ITGB2/OCLN/MYL10/CXCR4/RHOH/RAP1A/MYL12A/CLDN3/MYLPF/PXN/VAV1/CLDN2/ITGB1/ESAM/MYL7/CLDN4/ITGA4/CXCL12/NOX1/RAP1B/JAM3/CLDN7
KEGG_AUTOIMMUNE_THYROID_DISEASE	KEGG_AUTOIMMUNE_THYROID_DISEASE	48	0.653026	2.12959	3.4849e-06	4.93247e-05	3.95049e-05	3555	tags=56%, list=16%, signal=47%	HLA-DMB/HLA-DQA2/IFNA21/IL5/HLA-B/CD40/HLA-DQA1/HLA-C/CTLA4/HLA-F/FAS/PRF1/CD86/HLA-DQB1/HLA-G/HLA-E/HLA-DMA/HLA-DRA/HLA-DRB4/HLA-DPB1/HLA-DPA1/TPO/CGA/HLA-DRB1/CD80/HLA-DRB5/IL10
KEGG_VIRAL_MYOCARDITIS	KEGG_VIRAL_MYOCARDITIS	70	0.583437	2.05781	4.69484e-06	6.17036e-05	4.94194e-05	3959	tags=49%, list=18%, signal=40%	HLA-DMB/HLA-DQA2/ICAM1/ITGAL/HLA-B/CD40/HLA-DQA1/HLA-C/HLA-F/PRF1/MYH3/CASP8/CD86/HLA-DQB1/HLA-G/HLA-E/CCND1/ITGB2/HLA-DMA/MYH2/HLA-DRA/MYH13/HLA-DRB4/SGCG/HLA-DPB1/HLA-DPA1/MYH4/CD55/HLA-DRB1/CD80/HLA-DRB5/MYH8/CAV1/SGCA
KEGG_TOLL_LIKE_RECEPTOR_SIGNALING_PATHWAY	KEGG_TOLL_LIKE_RECEPTOR_SIGNALING_PATHWAY	96	0.538608	1.99126	5.71531e-06	7.01078e-05	5.61504e-05	2671	tags=30%, list=12%, signal=27%	CXCL11/CXCL10/TLR8/TLR3/IFNA21/IL6/LY96/IRAK4/CCL3/MAP3K8/TLR2/IRF7/CD40/IL1B/FOS/PIK3CG/MYD88/IKBKE/CASP8/CD86/CCL4/TLR1/TLR6/TLR9/IL12A/STAT1/TNF/SPP1/CCL5
KEGG_NATURAL_KILLER_CELL_MEDIATED_CYTOTOXICITY	KEGG_NATURAL_KILLER_CELL_MEDIATED_CYTOTOXICITY	124	0.496424	1.91313	6.70019e-06	7.70522e-05	6.17123e-05	3237	tags=35%, list=15%, signal=30%	TNFRSF10C/KIR2DL2/CD48/TNFRSF10A/IFNA21/PLCG2/KLRC3/ICAM1/ITGAL/VAV3/TNFSF10/HLA-B/CD244/TNFRSF10D/HLA-C/RAET1E/NFATC4/FAS/PRF1/PIK3CG/NCR2/ICAM2/HLA-G/SH3BP2/HLA-E/FCGR3A/ITGB2/KIR2DL4/LCK/SHC1/NFATC2/TNFRSF10B/SYK/MICA/TNF/CD247/PTPN6/KIR2DS3/KLRC1/KIR3DL1/VAV1/IFNG/CHP2/NCR1
KEGG_NOD_LIKE_RECEPTOR_SIGNALING_PATHWAY	KEGG_NOD_LIKE_RECEPTOR_SIGNALING_PATHWAY	60	0.554411	1.88649	0.000113852	0.00123228	0.000986949	2856	tags=33%, list=13%, signal=29%	CASP1/CCL2/CARD6/NLRC4/IL6/NOD2/NOD1/IL1B/BIRC3/TNFAIP3/CASP5/CARD9/CASP8/CCL7/PYCARD/TNF/CCL5/TRIP6/IL18/CXCL1
KEGG_TYPE_I_DIABETES_MELLITUS	KEGG_TYPE_I_DIABETES_MELLITUS	43	0.598553	1.90271	0.00021129	0.00215986	0.00172986	3472	tags=58%, list=16%, signal=49%	HLA-DMB/HLA-DQA2/HLA-B/IL1B/HLA-DQA1/HLA-C/HLA-F/FAS/PRF1/IL1A/CD86/HLA-DQB1/HLA-G/HLA-E/HLA-DMA/HLA-DRA/IL12A/HLA-DRB4/TNF/HLA-DPB1/HLA-DPA1/IFNG/HLA-DRB1/CD80/HLA-DRB5
KEGG_UBIQUITIN_MEDIATED_PROTEOLYSIS	KEGG_UBIQUITIN_MEDIATED_PROTEOLYSIS	130	-0.417834	-1.63342	0.000405436	0.00381299	0.00305388	5433	tags=37%, list=25%, signal=28%	FBXO4/PRPF19/SKP1/CBL/UBE2Z/UBE2D1/ANAPC7/UBE4B/CUL4B/UBE2W/UBE2D3/TRIP12/ANAPC1/SKP2/UBE2NL/CDC16/UBE2R2/UBE3C/UBE2O/NEDD4L/UBE2K/DDB1/CDC27/UBE2Q1/ERCC8/CUL2/ITCH/UBE2QL1/CDC23/UBE3A/CDC26/MAP3K1/UBE2J1/UBE2B/TRIM32/UBE2N/TRIM37/XIAP/CUL3/UBE2Q2/FBXW7/HERC1/BIRC6/UBE2D2/RCHY1/CUL5/UBE2E2/SAE1
KEGG_RNA_DEGRADATION	KEGG_RNA_DEGRADATION	53	-0.537963	-1.79955	0.000414456	0.00381299	0.00305388	4911	tags=34%, list=23%, signal=26%	ZCCHC7/WDR61/TTC37/DDX6/CNOT8/PARN/PAPOLG/EXOSC2/DCP1B/CNOT7/ENO2/CNOT10/C1D/LSM6/MPHOSPH6/DCP2/DIS3/XRN1
KEGG_JAK_STAT_SIGNALING_PATHWAY	KEGG_JAK_STAT_SIGNALING_PATHWAY	147	0.411609	1.61311	0.000452569	0.00396536	0.00317592	2900	tags=23%, list=13%, signal=20%	SOCS3/CLCF1/CISH/CSF3/IFNA21/IL6/IL5/OSMR/STAT5A/IL4R/EPO/IL23A/IFNE/IL10RA/IL15/PIK3CG/IL7R/IL21/IL20RA/IL26/IL6R/IL15RA/IRF9/IL2RA/IL22RA2/CCND1/OSM/IL21R/IL12A/PIM1/STAT1/PTPN6/TPO/CSF2RB
KEGG_OXIDATIVE_PHOSPHORYLATION	KEGG_OXIDATIVE_PHOSPHORYLATION	99	-0.451111	-1.67592	0.000513518	0.00429488	0.00343983	7043	tags=62%, list=32%, signal=42%	NDUFS5/ATP6V0D1/UQCRQ/NDUFA10/ATP6V1F/NDUFB8/NDUFA2/NDUFB2/COX7B/PPA2/UQCR10/SDHD/COX7A2/NDUFA11/NDUFA4/NDUFS2/NDUFB3/COX4I1/NDUFB7/CYC1/COX7A2L/NDUFV2/ATP6V0C/SDHC/UQCRC1/PPA1/NDUFA9/COX10/COX6C/NDUFS1/NDUFA3/NDUFS3/ATP6V0E2/NDUFV1/ATP6V1G1/UQCRH/NDUFA8/COX15/COX11/NDUFAB1/ATP6V0B/ATP6V1E1/ATP6V0A1/ATP6AP1/ATP6V1G2/ATP4A/NDUFB5/UQCRB/ATP6V1C2/ATP6V1H/NDUFC2/UQCRC2/ATP6V1C1/ATP6V1A/ATP6V1B2/ATP6V…
KEGG_CYTOSOLIC_DNA_SENSING_PATHWAY	KEGG_CYTOSOLIC_DNA_SENSING_PATHWAY	49	0.555927	1.82642	0.000834751	0.00667801	0.00534852	2730	tags=31%, list=13%, signal=27%	CXCL10/AIM2/CASP1/ZBP1/IFNA21/IL6/RIPK3/IRF7/IL1B/IKBKE/CCL4/PYCARD/CCL5/IL33/IL18
KEGG_SPLICEOSOME	KEGG_SPLICEOSOME	122	-0.414488	-1.59906	0.00103002	0.00789681	0.00632467	8327	tags=54%, list=38%, signal=34%	LSM5/EFTUD2/CHERP/CTNNBL1/SNRPE/SRSF3/HSPA1B/SRSF4/PCBP1/PRPF38B/DDX23/THOC2/SNRPD1/LSM7/SNRPA1/DHX8/SRSF6/RBMX/TCERG1/SNRNP200/SF3B4/HNRNPA3/TXNL4A/PRPF8/CRNKL1/SNRPD3/DHX16/HNRNPC/DDX42/TRA2A/PRPF18/SF3B1/SF3A3/HSPA8/EIF4A3/CDC40/PHF5A/LSM4/RBM25/PRPF19/PPIH/HNRNPM/SF3B3/HNRNPK/ZMAT2/HSPA1L/NCBP1/SNRPB2/SNRNP27/SRSF10/BCAS2/U2AF2/SNRPC/MAGOHB/WBP11/SRSF7/SRSF8/AQR/SLU7/MAGOH/SF3A1/SRSF1/LSM6/NC…
KEGG_HUNTINGTONS_DISEASE	KEGG_HUNTINGTONS_DISEASE	158	-0.394453	-1.56904	0.00123769	0.00910937	0.00729584	6952	tags=51%, list=32%, signal=35%	UQCRQ/POLR2J2/NDUFA10/NDUFB8/NDUFA2/NDUFB2/COX7B/CREB3L1/TAF4/UQCR10/SDHD/COX7A2/NDUFA4/NDUFS2/DCTN4/NDUFB3/COX4I1/NDUFB7/CYC1/COX7A2L/AP2S1/GRIN1/NDUFV2/AP2A2/SDHC/UQCRC1/POLR2C/NDUFA9/PLCB1/CLTC/CLTA/AP2B1/GRM5/COX6C/NDUFS1/NDUFA3/NDUFS3/GNAQ/NDUFV1/CLTCL1/POLR2B/SLC25A4/SLC25A5/UQCRH/DNAL1/NDUFA8/TBPL1/POLR2E/SOD1/POLR2K/VDAC1/VDAC2/NDUFAB1/TBP/VDAC3/AP2M1/TFAM/NDUFB5/UQCRB/CYCS/PLCB4/NDUFC2/D…
KEGG_ASTHMA	KEGG_ASTHMA	30	0.604115	1.80654	0.00236383	0.0167286	0.0133982	3843	tags=60%, list=18%, signal=50%	HLA-DMB/HLA-DQA2/RNASE3/IL5/PRG2/CD40/HLA-DQA1/HLA-DQB1/HLA-DMA/HLA-DRA/HLA-DRB4/TNF/HLA-DPB1/HLA-DPA1/HLA-DRB1/HLA-DRB5/IL10/EPX
KEGG_ECM_RECEPTOR_INTERACTION	KEGG_ECM_RECEPTOR_INTERACTION	84	0.432113	1.56002	0.00329445	0.0224511	0.0179814	4975	tags=51%, list=23%, signal=40%	ITGB3/COL3A1/ITGA1/ITGA6/FN1/COL4A6/COL4A2/CD36/HSPG2/COL1A2/COL4A1/COL6A3/ITGA5/COL6A2/GP9/SPP1/ITGB5/LAMC3/SDC2/LAMA1/COL1A1/CD44/ITGB1/COMP/LAMA5/VWF/LAMC2/LAMB2/THBS1/THBS3/TNC/LAMA4/ITGA4/THBS2/ITGB7/THBS4/ITGA9/COL5A3/ITGB4/VTN/ITGA11/TNXB/ITGA7
KEGG_TAURINE_AND_HYPOTAURINE_METABOLISM	KEGG_TAURINE_AND_HYPOTAURINE_METABOLISM	10	-0.752491	-1.75261	0.00672342	0.0441825	0.0353864	2336	tags=40%, list=11%, signal=36%	CDO1/GAD1/ADO/GAD2
KEGG_MATURITY_ONSET_DIABETES_OF_THE_YOUNG	KEGG_MATURITY_ONSET_DIABETES_OF_THE_YOUNG	25	0.594206	1.69366	0.00856021	0.0541741	0.0433889	3836	tags=40%, list=18%, signal=33%	HES1/HNF4A/NKX2-2/ONECUT1/HHEX/MNX1/NKX6-1/IAPP/BHLHA15/FOXA3
KEGG_PURINE_METABOLISM	KEGG_PURINE_METABOLISM	147	-0.359432	-1.41433	0.00883274	0.0541741	0.0433889	4552	tags=27%, list=21%, signal=22%	POLR3B/PPAT/ADCY7/POLR2B/IMPDH1/ADCY1/POLR3K/POLR1E/POLR2E/POLR2K/PDE1B/PDE4A/RRM2B/GUCY1A2/PDE4D/ADCY9/ADCY2/PDE1A/POLR3D/NUDT9/PRPS1L1/GMPS/GUCY2D/NME5/NT5C1A/AK5/PDE5A/POLR3F/HPRT1/GDA/ENPP3/ADCY6/RRM1/PDE3B/PDE6H/PDE8A/PRPS2/PDE10A/ENTPD3/DCK
KEGG_FOCAL_ADHESION	KEGG_FOCAL_ADHESION	197	0.338668	1.37217	0.0112452	0.0658805	0.0527647	5123	tags=38%, list=23%, signal=29%	ITGB3/VEGFC/MYL2/COL3A1/VASP/VAV3/ITGA1/ITGA6/PGF/FN1/FLT1/BIRC3/FLNC/COL4A6/PIK3CG/COL4A2/PARVG/COL1A2/COL4A1/CCND1/COL6A3/FLNA/MYL10/ITGA5/SHC1/COL6A2/RAP1A/VEGFA/MYL12A/SPP1/MYLPF/PXN/KDR/ITGB5/VAV1/LAMC3/LAMA1/FLT4/COL1A1/ITGB1/CAV2/COMP/ERBB2/HGF/LAMA5/MYL7/VWF/CAV1/LAMC2/LAMB2/THBS1/THBS3/TNC/LAMA4/ITGA4/THBS2/ITGB7/RAP1B/THBS4/MYLK/ITGA9/PDGFRB/TLN1/COL5A3/ITGB4/PDGFRA/VTN/ITGA11/TNXB/DOCK…
KEGG_APOPTOSIS	KEGG_APOPTOSIS	86	0.413654	1.50238	0.0114575	0.0658805	0.0527647	1696	tags=21%, list=8%, signal=19%	TNFRSF10C/TNFRSF10A/IRAK3/IL1R1/IRAK4/TNFSF10/TNFRSF10D/IL1B/CASP10/FAS/BIRC3/PIK3CG/MYD88/IL1A/TNFRSF1A/CASP8/CASP7/TP53
KEGG_PARKINSONS_DISEASE	KEGG_PARKINSONS_DISEASE	98	-0.380079	-1.40698	0.0142972	0.0797175	0.063847	7825	tags=60%, list=36%, signal=39%	NDUFA6/SDHB/UBA1/NDUFB1/NDUFS4/NDUFS8/NDUFA7/COX7C/NDUFC1/PINK1/NDUFS5/UQCRQ/NDUFA10/NDUFB8/NDUFA2/NDUFB2/COX7B/UQCR10/SDHD/COX7A2/NDUFA4/UBE2G1/NDUFS2/NDUFB3/COX4I1/NDUFB7/CYC1/COX7A2L/NDUFV2/SDHC/UQCRC1/NDUFA9/SNCAIP/COX6C/NDUFS1/NDUFA3/NDUFS3/NDUFV1/SLC25A4/SLC25A5/UQCRH/NDUFA8/VDAC1/VDAC2/NDUFAB1/VDAC3/SNCA/NDUFB5/UQCRB/CYCS/NDUFC2/UQCRC2/UQCRFS1/NDUFA5/UCHL1/UBE2J1/PPID/COX5A/APAF1
KEGG_GLYCOSAMINOGLYCAN_BIOSYNTHESIS_HEPARAN_SULFATE	KEGG_GLYCOSAMINOGLYCAN_BIOSYNTHESIS_HEPARAN_SULFATE	26	-0.533301	-1.53704	0.0180512	0.0976887	0.0782403	2893	tags=38%, list=13%, signal=33%	EXTL1/HS6ST1/HS3ST5/HS6ST3/XYLT1/HS3ST1/GLCE/EXTL2/HS3ST2/NDST3
KEGG_B_CELL_RECEPTOR_SIGNALING_PATHWAY	KEGG_B_CELL_RECEPTOR_SIGNALING_PATHWAY	74	0.417322	1.47365	0.0192397	0.101146	0.0810093	3199	tags=28%, list=15%, signal=24%	PLCG2/PIK3AP1/BTK/IFITM1/DAPP1/INPP5D/FCGR2B/VAV3/NFATC4/FOS/CR2/PIK3CG/LILRB3/LYN/RASGRP3/NFATC2/SYK/PTPN6/VAV1/BCL10/CHP2
KEGG_LONG_TERM_POTENTIATION	KEGG_LONG_TERM_POTENTIATION	69	-0.418675	-1.46415	0.0205896	0.105236	0.0842848	5791	tags=46%, list=27%, signal=34%	GRIN1/CALM3/CALML3/ADCY8/PLCB1/CALM2/CAMK2G/GRM5/GNAQ/ADCY1/CAMK2B/PRKACB/PRKCB/CALM1/GRIA1/PPP3CB/MAP2K1/RPS6KA6/PPP3CA/PLCB4/GRIA2/GRIN2A/GRIN2B/KRAS/PPP1R12A/PPP3CC/PPP3R1/PPP1CB/PPP3R2/ITPR1/GRM1/CREBBP
KEGG_CHEMOKINE_SIGNALING_PATHWAY	KEGG_CHEMOKINE_SIGNALING_PATHWAY	182	0.334399	1.34713	0.0230731	0.114742	0.0918984	4146	tags=25%, list=19%, signal=21%	CXCL11/CXCL10/CCL2/PPBP/CCR1/CCL25/CCL3/HCK/VAV3/CXCL3/CCR4/PIK3CG/DOCK2/NCF1/CXCR2/LYN/PLCB3/CCL7/CCL4/GNG5/CXCR4/SHC1/GRK1/STAT1/RAP1A/CCL5/CXCL16/PXN/GNGT2/CXCL1/CCR7/CCL27/CXCR1/VAV1/WAS/FGR/ADCY4/STAT3/GNG11/CCL1/CCR6/PRKACG/CXCL12/CXCR6/RAP1B/CCL15
KEGG_PRIMARY_IMMUNODEFICIENCY	KEGG_PRIMARY_IMMUNODEFICIENCY	35	0.519558	1.60288	0.024591	0.119072	0.0953666	7374	tags=63%, list=34%, signal=42%	BTK/TAP1/CD40/PTPRC/IL7R/CIITA/LCK/TAP2/TNFRSF13B/CD8B/IL2RG/ICOS/DCLRE1C/CD3D/ZAP70/CD19/RFXANK/IGLL1/ADA/CD3E/AIRE/IKBKG
KEGG_CIRCADIAN_RHYTHM_MAMMAL	KEGG_CIRCADIAN_RHYTHM_MAMMAL	13	-0.63861	-1.57123	0.0256426	0.120981	0.0968952	4044	tags=46%, list=19%, signal=38%	NPAS2/CRY2/CLOCK/ARNTL/PER2/PER3
KEGG_P53_SIGNALING_PATHWAY	KEGG_P53_SIGNALING_PATHWAY	65	0.415078	1.43535	0.0292249	0.134434	0.107671	2853	tags=29%, list=13%, signal=25%	CDK2/SERPINE1/GTSE1/PMAIP1/CDK1/SFN/CDKN1A/CCNB2/GADD45B/FAS/CASP8/TP53/CCND1/TNFRSF10B/GADD45G/PERP/STEAP3/GADD45A/TP73
KEGG_FC_GAMMA_R_MEDIATED_PHAGOCYTOSIS	KEGG_FC_GAMMA_R_MEDIATED_PHAGOCYTOSIS	91	0.367856	1.34619	0.0384961	0.172763	0.138368	3435	tags=27%, list=16%, signal=23%	PLCG2/INPP5D/VASP/HCK/FCGR2B/VAV3/PIK3CG/PTPRC/ARPC1B/PLD2/DOCK2/FCGR2C/NCF1/LYN/PLA2G4A/FCGR3A/SYK/LIMK2/FCGR2A/ASAP3/VAV1/SCIN/PLA2G4D/WAS/WASF2
KEGG_BASAL_TRANSCRIPTION_FACTORS	KEGG_BASAL_TRANSCRIPTION_FACTORS	33	-0.493579	-1.48157	0.0407372	0.178468	0.142937	4056	tags=64%, list=19%, signal=52%	TAF1/TAF11/TAF4/GTF2F2/GTF2H4/TAF13/GTF2B/GTF2H1/TBPL1/GTF2H3/TBP/TAF9/TAF6/GTF2E2/TAF5/TAF4B/TAF2/TAF9B/GTF2IRD1/TAF7/TAF12
KEGG_CITRATE_CYCLE_TCA_CYCLE	KEGG_CITRATE_CYCLE_TCA_CYCLE	30	-0.493135	-1.45439	0.0465569	0.19922	0.159559	5832	tags=57%, list=27%, signal=42%	IDH3A/SDHC/ACO2/IDH3B/MDH2/SUCLG1/IDH3G/FH/ACO1/DLD/CS/SUCLA2/PDHA1/PDHB/OGDHL/MDH1/DLAT
KEGG_GLYCOSYLPHOSPHATIDYLINOSITOL_GPI_ANCHOR_BIOSYNTHESIS	KEGG_GLYCOSYLPHOSPHATIDYLINOSITOL_GPI_ANCHOR_BIOSYNTHESIS	25	-0.524895	-1.49451	0.0482186	0.201641	0.161498	4012	tags=32%, list=18%, signal=26%	PGAP1/PIGC/GPLD1/PIGK/PIGB/PIGX/PIGZ/PIGM
