# Supplementary material for: Deciphering the role of lipid metabolism-related genes in Alzheimer’s disease: a machine learning approach integrating Traditional Chinese Medicine
Source: Front Endocrinol (Lausanne). 2024 Oct 23;15:1448119. doi: 10.3389/fendo.2024.1448119 (PMC11538058; doi:10.3389/fendo.2024.1448119)
Supplement: Supplementary file 3 [file Table3.xlsx]

## Sheet: Sheet1
ID	Description	GeneRatio	BgRatio	pvalue	p.adjust	qvalue	geneID	Count
hsa00564	Glycerophospholipid metabolism	20/106	99/8170	5.31e-19	1.21e-16	1.06e-16	DGKD/CHAT/CHKB/PLA2G4F/PLD3/PLA2G1B/PLA2G2C/PHOSPHO1/DGKG/GPAT2/MBOAT7/LPIN1/AGPAT3/GPD2/LCLAT1/LPGAT1/PNPLA7/CDIPT/AGPAT2/PLA2G15	20
hsa00600	Sphingolipid metabolism	11/106	53/8170	5.01e-11	5.69e-09	4.98e-09	PSAP/HEXA/CERS3/DEGS2/SPTLC1/SMPD3/NEU3/DEGS1/GLA/ACER1/GBA	11
hsa00561	Glycerolipid metabolism	9/106	62/8170	8.47e-08	6.41e-06	5.62e-06	MOGAT2/DGKD/DGKG/GPAT2/LPIN1/AGPAT3/GLA/LCLAT1/AGPAT2	9
hsa00592	alpha-Linolenic acid metabolism	5/106	26/8170	1.77e-05	0.000813772	0.000713206	PLA2G4F/PLA2G1B/PLA2G2C/FADS2/ACOX1	5
hsa00062	Fatty acid elongation	5/106	27/8170	2.15e-05	0.000813772	0.000713206	PPT2/MECR/ACOT7/TECR/ACOT4	5
hsa01040	Biosynthesis of unsaturated fatty acids	5/106	27/8170	2.15e-05	0.000813772	0.000713206	ACOT7/TECR/ACOT4/FADS2/ACOX1	5
hsa00280	Valine, leucine and isoleucine degradation	6/106	48/8170	3.26e-05	0.00092848	0.000813738	HMGCS2/PCCA/HMGCS1/HMGCLL1/ACSF3/MCEE	6
hsa04070	Phosphatidylinositol signaling system	8/106	97/8170	3.42e-05	0.00092848	0.000813738	DGKD/PI4KA/PIP5K1A/INPP5F/PIK3C2A/DGKG/PIP4K2B/CDIPT	8
hsa00591	Linoleic acid metabolism	5/106	30/8170	3.68e-05	0.00092848	0.000813738	CYP1A2/PLA2G4F/CYP3A4/PLA2G1B/PLA2G2C	5
hsa03320	PPAR signaling pathway	7/106	75/8170	4.88e-05	0.00110734	0.000970493	ACOX2/RXRB/HMGCS2/CD36/HMGCS1/FADS2/ACOX1	7
hsa01212	Fatty acid metabolism	6/106	57/8170	8.78e-05	0.00181176	0.00158787	PPT2/MECR/TECR/FADS2/ACSF3/ACOX1	6
hsa00590	Arachidonic acid metabolism	6/106	61/8170	0.00012882	0.00243684	0.0021357	GGT5/PLA2G4F/PLA2G1B/TBXAS1/PLA2G2C/ALOXE3	6
hsa00900	Terpenoid backbone biosynthesis	4/106	23/8170	0.000196046	0.00342327	0.00300022	HMGCS2/IDI2/HMGCS1/PMVK	4
hsa04975	Fat digestion and absorption	5/106	43/8170	0.000217507	0.00352672	0.00309089	MOGAT2/PLA2G1B/PLA2G2C/CD36/AGPAT2	5
hsa00562	Inositol phosphate metabolism	6/106	73/8170	0.000348306	0.00527104	0.00461964	PI4KA/PIP5K1A/INPP5F/PIK3C2A/PIP4K2B/CDIPT	6
hsa00565	Ether lipid metabolism	5/106	50/8170	0.000445534	0.00632101	0.00553986	TMEM86B/PLA2G4F/PLD3/PLA2G1B/PLA2G2C	5
hsa04913	Ovarian steroidogenesis	5/106	51/8170	0.000488918	0.00652849	0.0057217	PLA2G4F/PRKACG/CYP17A1/ACOT4/LHB	5
hsa04072	Phospholipase D signaling pathway	8/106	148/8170	0.000647147	0.00816124	0.00715267	DGKD/PLA2G4F/PIP5K1A/ARF1/DGKG/AGPAT3/PIK3R6/AGPAT2	8
hsa00603	Glycosphingolipid biosynthesis - globo and isoglobo series	3/106	15/8170	0.000862289	0.0103021	0.00902895	HEXA/B3GALNT1/GLA	3
hsa00140	Steroid hormone biosynthesis	5/106	62/8170	0.00120324	0.0136568	0.0119691	CYP1A2/CYP3A4/AKR1C4/CYP11B2/CYP17A1	5
hsa00120	Primary bile acid biosynthesis	3/106	17/8170	0.0012646	0.0136697	0.0119804	ACOX2/AKR1C4/CYP46A1	3
hsa00511	Other glycan degradation	3/106	18/8170	0.00150327	0.015511	0.0135942	HEXA/NEU3/GBA	3
hsa04142	Lysosome	7/106	132/8170	0.00158438	0.0156372	0.0137047	PPT2/PSAP/HEXA/ARSB/GLA/GBA/PLA2G15	7
hsa04071	Sphingolipid signaling pathway	6/106	119/8170	0.00439616	0.0415803	0.0364418	CERS3/NFKB1/DEGS2/SPTLC1/DEGS1/ACER1	6
hsa04919	Thyroid hormone signaling pathway	6/106	121/8170	0.00476896	0.0432287	0.0378865	RXRB/PRKACG/HDAC3/MED4/MED27/NCOR1	6
hsa00650	Butanoate metabolism	3/106	27/8170	0.0049513	0.0432287	0.0378865	HMGCS2/HMGCS1/HMGCLL1	3
hsa00640	Propanoate metabolism	3/106	32/8170	0.00801198	0.0673599	0.0590356	PCCA/ACOX1/MCEE	3
hsa05231	Choline metabolism in cancer	5/106	98/8170	0.00875031	0.07094	0.0621733	DGKD/CHKB/PLA2G4F/PIP5K1A/DGKG	5
hsa04920	Adipocytokine signaling pathway	4/106	69/8170	0.012139	0.0950191	0.0832767	RXRB/NFKB1/CD36/PRKAG2	4
hsa05207	Chemical carcinogenesis - receptor activation	7/106	212/8170	0.0200624	0.151806	0.133046	WNT1/RXRB/CYP1A2/CYP3A4/PRKACG/NFKB1/ARNT	7
hsa04146	Peroxisome	4/106	82/8170	0.0216259	0.15346	0.134495	ACOX2/PMVK/HMGCLL1/ACOX1	4
hsa00061	Fatty acid biosynthesis	2/106	18/8170	0.0222844	0.15346	0.134495	MECR/ACSF3	2
hsa04611	Platelet activation	5/106	124/8170	0.0223092	0.15346	0.134495	PLA2G4F/PRKACG/TBXAS1/PPP1CA/PIK3R6	5
hsa00531	Glycosaminoglycan degradation	2/106	19/8170	0.0246981	0.164896	0.144518	HEXA/ARSB	2
hsa00100	Steroid biosynthesis	2/106	20/8170	0.0272133	0.176498	0.154686	EBP/CYP2R1	2
hsa04270	Vascular smooth muscle contraction	5/106	134/8170	0.0299182	0.188651	0.165338	PLA2G4F/PLA2G1B/PRKACG/PPP1CA/PLA2G2C	5
hsa05203	Viral carcinogenesis	6/106	204/8170	0.0491121	0.296277	0.259663	VAC14/PRKACG/HDAC3/EGR2/NFKB1/MAPKAPK2	6
hsa04921	Oxytocin signaling pathway	5/106	154/8170	0.049597	0.296277	0.259663	PLA2G4F/PRKACG/PPP1CA/PIK3R6/PRKAG2	5
