# Supplementary material for: Deciphering the role of lipid metabolism-related genes in Alzheimer’s disease: a machine learning approach integrating Traditional Chinese Medicine
Source: Front Endocrinol (Lausanne). 2024 Oct 23;15:1448119. doi: 10.3389/fendo.2024.1448119 (PMC11538058; doi:10.3389/fendo.2024.1448119)
Supplement: Supplementary file 4 [file Table4.xlsx]

## Sheet: ceRNA
gene	tyoe	mRNA
AC091153.4	hsa-miR-101-3p	lncRNA
HP09025	hsa-miR-1227-3p	lncRNA
RP11-830F9.6	hsa-miR-1227-3p	lncRNA
LINC00200	hsa-miR-1227-3p	lncRNA
AP000343.2	hsa-miR-1227-3p	lncRNA
LINC01043	hsa-miR-20a-3p	lncRNA
RP11-54O7.17	hsa-miR-20a-3p	lncRNA
LINC00906	hsa-miR-20a-3p	lncRNA
CTD-2066L21.2	hsa-miR-20a-3p	lncRNA
SLC8A1-AS1	hsa-miR-335-3p	lncRNA
CTA-392E5.1	hsa-miR-335-3p	lncRNA
RP11-146D12.2	hsa-miR-335-3p	lncRNA
RP11-335L23.4	hsa-miR-335-3p	lncRNA
LINC01122	hsa-miR-335-3p	lncRNA
RP11-96K19.4	hsa-miR-335-3p	lncRNA
RP11-573D15.8	hsa-miR-363-5p	lncRNA
C10orf91	hsa-miR-363-5p	lncRNA
MUC2	hsa-miR-363-5p	lncRNA
AC011284.3	hsa-miR-363-5p	lncRNA
RP11-7M8.2	hsa-miR-363-5p	lncRNA
RP11-138B4.1	hsa-miR-483-5p	lncRNA
LINC01067	hsa-miR-483-5p	lncRNA
CTB-60B18.10	hsa-miR-483-5p	lncRNA
MUC19	hsa-miR-508-5p	lncRNA
CTC-459F4.1	hsa-miR-576-5p	lncRNA
RP5-894D12.5	hsa-miR-671-5p	lncRNA
RP1-34P24.3	hsa-miR-671-5p	lncRNA
CTD-2561B21.7	hsa-miR-671-5p	lncRNA
RP5-1029F21.3	hsa-miR-671-5p	lncRNA
RP11-762H8.5	hsa-miR-671-5p	lncRNA
LINC00689	hsa-miR-671-5p	lncRNA
LINC01070	hsa-miR-766-3p	lncRNA
RP13-507P19.2	hsa-miR-766-3p	lncRNA
MUC19	hsa-miR-766-3p	lncRNA
CTD-2008P7.3	hsa-miR-766-3p	lncRNA
RP13-580B18.4	hsa-miR-766-3p	lncRNA
AC078942.1	hsa-miR-766-3p	lncRNA
RP11-1217F2.15	hsa-miR-766-3p	lncRNA
CTD-3193O13.12	hsa-miR-766-3p	lncRNA
RP11-85G18.6	hsa-miR-766-3p	lncRNA
LINC01022	hsa-miR-766-3p	lncRNA
RP11-142C4.6	hsa-miR-766-3p	lncRNA
LINC01002	hsa-miR-766-3p	lncRNA
CTD-2311B13.1	hsa-miR-766-3p	lncRNA
CTC-338M12.9	hsa-miR-766-3p	lncRNA
AP001631.9	hsa-miR-766-3p	lncRNA
TTN-AS1	hsa-miR-766-3p	lncRNA
CTD-3099C6.5	hsa-miR-766-3p	lncRNA
CTD-2008P7.1	hsa-miR-766-3p	lncRNA
ABHD11-AS1	hsa-miR-766-3p	lncRNA
RP11-347H15.4	hsa-miR-766-3p	lncRNA
RP5-892K4.1	hsa-miR-93-3p	lncRNA
RP11-130L8.1	hsa-miR-93-3p	lncRNA
CAMTA1-IT1	hsa-miR-93-3p	lncRNA
CTB-50L17.7	hsa-miR-93-3p	lncRNA
RP11-673P17.2	hsa-miR-93-3p	lncRNA
LINC01529	hsa-miR-93-3p	lncRNA
ACBD6	hsa-miR-323b-3p	mRNA
ACBD6	hsa-miR-363-5p	mRNA
ACBD6	hsa-miR-483-5p	mRNA
ACBD6	hsa-miR-671-5p	mRNA
RAB4A	hsa-miR-101-3p	mRNA
RAB4A	hsa-miR-10b-3p	mRNA
RAB4A	hsa-miR-1227-3p	mRNA
RAB4A	hsa-miR-1243	mRNA
RAB4A	hsa-miR-1305	mRNA
RAB4A	hsa-miR-138-1-3p	mRNA
RAB4A	hsa-miR-142-5p	mRNA
RAB4A	hsa-miR-144-3p	mRNA
RAB4A	hsa-miR-154-3p	mRNA
RAB4A	hsa-miR-20a-3p	mRNA
RAB4A	hsa-miR-298	mRNA
RAB4A	hsa-miR-3163	mRNA
RAB4A	hsa-miR-335-3p	mRNA
RAB4A	hsa-miR-4251	mRNA
RAB4A	hsa-miR-4252	mRNA
RAB4A	hsa-miR-4261	mRNA
RAB4A	hsa-miR-449b-3p	mRNA
RAB4A	hsa-miR-508-5p	mRNA
RAB4A	hsa-miR-548m	mRNA
RAB4A	hsa-miR-548x-3p	mRNA
RAB4A	hsa-miR-576-5p	mRNA
RAB4A	hsa-miR-600	mRNA
RAB4A	hsa-miR-631	mRNA
RAB4A	hsa-miR-766-3p	mRNA
RAB4A	hsa-miR-93-3p	mRNA

## Sheet: mRNA
gene	miRNA		type
RAB4A	hsa-miR-4252		mRNA
RAB4A	hsa-miR-1227-3p		mRNA
RAB4A	hsa-miR-138-1-3p		mRNA
ACBD6	hsa-miR-363-5p		mRNA
RAB4A	hsa-miR-508-5p		mRNA
RAB4A	hsa-miR-576-5p		mRNA
ACBD6	hsa-miR-483-5p		mRNA
RAB4A	hsa-miR-3163		mRNA
RAB4A	hsa-miR-335-3p		mRNA
RAB4A	hsa-miR-144-3p		mRNA
RAB4A	hsa-miR-548x-3p		mRNA
RAB4A	hsa-miR-154-3p		mRNA
RAB4A	hsa-miR-101-3p		mRNA
RAB4A	hsa-miR-4251		mRNA
ACBD6	hsa-miR-323b-3p		mRNA
RAB4A	hsa-miR-10b-3p		mRNA
RAB4A	hsa-miR-1305		mRNA
RAB4A	hsa-miR-4261		mRNA
RAB4A	hsa-miR-142-5p		mRNA
RAB4A	hsa-miR-600		mRNA
RAB4A	hsa-miR-631		mRNA
RAB4A	hsa-miR-766-3p		mRNA
ACBD6	hsa-miR-671-5p		mRNA
RAB4A	hsa-miR-93-3p		mRNA
RAB4A	hsa-miR-1243		mRNA
RAB4A	hsa-miR-298		mRNA
RAB4A	hsa-miR-548m		mRNA
RAB4A	hsa-miR-20a-3p		mRNA
RAB4A	hsa-miR-449b-3p		mRNA

## Sheet: IncRNA
gene	tyoe	mRNA
AC091153.4	hsa-miR-101-3p	lncRNA
HP09025	hsa-miR-1227-3p	lncRNA
RP11-830F9.6	hsa-miR-1227-3p	lncRNA
LINC00200	hsa-miR-1227-3p	lncRNA
AP000343.2	hsa-miR-1227-3p	lncRNA
LINC01043	hsa-miR-20a-3p	lncRNA
RP11-54O7.17	hsa-miR-20a-3p	lncRNA
LINC00906	hsa-miR-20a-3p	lncRNA
CTD-2066L21.2	hsa-miR-20a-3p	lncRNA
SLC8A1-AS1	hsa-miR-335-3p	lncRNA
CTA-392E5.1	hsa-miR-335-3p	lncRNA
RP11-146D12.2	hsa-miR-335-3p	lncRNA
RP11-335L23.4	hsa-miR-335-3p	lncRNA
LINC01122	hsa-miR-335-3p	lncRNA
RP11-96K19.4	hsa-miR-335-3p	lncRNA
RP11-573D15.8	hsa-miR-363-5p	lncRNA
C10orf91	hsa-miR-363-5p	lncRNA
MUC2	hsa-miR-363-5p	lncRNA
AC011284.3	hsa-miR-363-5p	lncRNA
RP11-7M8.2	hsa-miR-363-5p	lncRNA
RP11-138B4.1	hsa-miR-483-5p	lncRNA
LINC01067	hsa-miR-483-5p	lncRNA
CTB-60B18.10	hsa-miR-483-5p	lncRNA
MUC19	hsa-miR-508-5p	lncRNA
CTC-459F4.1	hsa-miR-576-5p	lncRNA
RP5-894D12.5	hsa-miR-671-5p	lncRNA
RP1-34P24.3	hsa-miR-671-5p	lncRNA
CTD-2561B21.7	hsa-miR-671-5p	lncRNA
RP5-1029F21.3	hsa-miR-671-5p	lncRNA
RP11-762H8.5	hsa-miR-671-5p	lncRNA
LINC00689	hsa-miR-671-5p	lncRNA
LINC01070	hsa-miR-766-3p	lncRNA
RP13-507P19.2	hsa-miR-766-3p	lncRNA
MUC19	hsa-miR-766-3p	lncRNA
CTD-2008P7.3	hsa-miR-766-3p	lncRNA
RP13-580B18.4	hsa-miR-766-3p	lncRNA
AC078942.1	hsa-miR-766-3p	lncRNA
RP11-1217F2.15	hsa-miR-766-3p	lncRNA
CTD-3193O13.12	hsa-miR-766-3p	lncRNA
RP11-85G18.6	hsa-miR-766-3p	lncRNA
LINC01022	hsa-miR-766-3p	lncRNA
RP11-142C4.6	hsa-miR-766-3p	lncRNA
LINC01002	hsa-miR-766-3p	lncRNA
CTD-2311B13.1	hsa-miR-766-3p	lncRNA
CTC-338M12.9	hsa-miR-766-3p	lncRNA
AP001631.9	hsa-miR-766-3p	lncRNA
TTN-AS1	hsa-miR-766-3p	lncRNA
CTD-3099C6.5	hsa-miR-766-3p	lncRNA
CTD-2008P7.1	hsa-miR-766-3p	lncRNA
ABHD11-AS1	hsa-miR-766-3p	lncRNA
RP11-347H15.4	hsa-miR-766-3p	lncRNA
RP5-892K4.1	hsa-miR-93-3p	lncRNA
RP11-130L8.1	hsa-miR-93-3p	lncRNA
CAMTA1-IT1	hsa-miR-93-3p	lncRNA
CTB-50L17.7	hsa-miR-93-3p	lncRNA
RP11-673P17.2	hsa-miR-93-3p	lncRNA
LINC01529	hsa-miR-93-3p	lncRNA

## Sheet: RAB4A
gene	tyoe	mRNA
RAB4A	hsa-miR-101-3p	mRNA
RAB4A	hsa-miR-10b-3p	mRNA
RAB4A	hsa-miR-1227-3p	mRNA
RAB4A	hsa-miR-1243	mRNA
RAB4A	hsa-miR-1305	mRNA
RAB4A	hsa-miR-138-1-3p	mRNA
RAB4A	hsa-miR-142-5p	mRNA
RAB4A	hsa-miR-144-3p	mRNA
RAB4A	hsa-miR-154-3p	mRNA
RAB4A	hsa-miR-20a-3p	mRNA
RAB4A	hsa-miR-298	mRNA
RAB4A	hsa-miR-3163	mRNA
RAB4A	hsa-miR-335-3p	mRNA
RAB4A	hsa-miR-4251	mRNA
RAB4A	hsa-miR-4252	mRNA
RAB4A	hsa-miR-4261	mRNA
RAB4A	hsa-miR-449b-3p	mRNA
RAB4A	hsa-miR-508-5p	mRNA
RAB4A	hsa-miR-548m	mRNA
RAB4A	hsa-miR-548x-3p	mRNA
RAB4A	hsa-miR-576-5p	mRNA
RAB4A	hsa-miR-600	mRNA
RAB4A	hsa-miR-631	mRNA
RAB4A	hsa-miR-766-3p	mRNA
RAB4A	hsa-miR-93-3p	mRNA

## Sheet: ACBD6
gene	tyoe	mRNA
ACBD6	hsa-miR-323b-3p	mRNA
ACBD6	hsa-miR-363-5p	mRNA
ACBD6	hsa-miR-483-5p	mRNA
ACBD6	hsa-miR-671-5p	mRNA
